# Supplementary material for: Translational Genomics in Legumes Allowed Placing In Silico 5460 Unigenes on the Pea Functional Map and Identified Candidate Genes in Pisum sativum L
Source: G3 (Bethesda). 2011 Jul 1;1(2):93–103. doi: 10.1534/g3.111.000349 (PMC3276132; doi:10.1534/g3.111.000349)
Supplement: Supporting Information [file supp_1.2.93_TableS2.xls]

## Sheet: Table S2
Table S2: List of all markers mapped on the pea consensus functional map: type of markers, reference for genotyping conditions, and position on the pea map
Locus Name	Locus Type	Linkage Group	Pop1	Pop2	Pop3	Pop4	Pop5	Pop9	References*
A06_1280	RAPD	II	X						Laucou et al., 1998
A08_1250	RAPD	IV	X						Laucou et al., 1998
A11_900	RAPD	V	X						Laucou et al., 1998
A14_680	RAPD	V	X						Laucou et al., 1998
A19_630	RAPD	IV	X						Laucou et al., 1998
A19_870	RAPD	VI	X						Laucou et al., 1998
A5	SSR	VI			X	X	X		Loridon et al., 2005
A6	SSR	III	X	X					Loridon et al., 2005
A8	SSR	VII			X	X	X		Loridon et al., 2005
A9	SSR	IV		X	X	X	X		Loridon et al., 2005
AA07_170	RAPD	VII	X	X					Laucou et al., 1998
AA07_200	RAPD	VII		X					Laucou et al., 1998
AA1	SSR	II			X	X			Loridon et al., 2005
AA103	SSR	VI	X	X	X	X			Loridon et al., 2005
AA107	SSR	III	X	X	X	X			Loridon et al., 2005
AA121	SSR	I	X	X					Loridon et al., 2005
AA122	SSR	IV	X	X	X	X	X		Loridon et al., 2005
AA155	SSR	I			X	X	X		Loridon et al., 2005
AA160	SSR	VII		X	X		X		Loridon et al., 2005
AA163_2	SSR	V	X		X	X	X		Loridon et al., 2005
AA174	SSR	IV			X		X		Loridon et al., 2005
AA175	SSR	III		X					Loridon et al., 2005
AA176	SSR	VII				X	X		Loridon et al., 2005
AA176_1	SSR	III			X				Loridon et al., 2005
AA176_2	SSR	III			X				Loridon et al., 2005
AA176_3	SSR	V			X				Loridon et al., 2005
AA179	SSR	I		X					Loridon et al., 2005
AA18	SSR	II			X	X	X		Loridon et al., 2005
AA19	SSR	VII	X	X		X	X		Loridon et al., 2005
AA200	SSR	VI		X	X	X	X		Loridon et al., 2005
AA205	SSR	II	X	X	X		X		Loridon et al., 2005
AA206	SSR	VII			X	X			Loridon et al., 2005
AA219	SSR	IV			X	X	X		Loridon et al., 2005
AA224	SSR	VI				X	X		Loridon et al., 2005
AA228	SSR	I			X	X	X		Loridon et al., 2005
AA233_1	SSR	II	X						Loridon et al., 2005
AA233_2	SSR	II	X	X					Loridon et al., 2005
AA238	SSR	II		X	X	X			Loridon et al., 2005
AA255	SSR	IV			X				Loridon et al., 2005
AA255_1	SSR	III			X				Loridon et al., 2005
AA255_2	SSR	V			X				Loridon et al., 2005
AA258	SSR	I		X	X		X		Loridon et al., 2005
AA278	SSR	III		X	X	X	X		Loridon et al., 2005
AA285	SSR	IV	X		X		X		Loridon et al., 2005
AA297	SSR	III	X						Loridon et al., 2005
AA303	SSR	II	X	X	X		X		Loridon et al., 2005
AA315	SSR	IV	X		X	X	X		Loridon et al., 2005
AA317	SSR	VII	X		X	X	X		Loridon et al., 2005
AA321_1	SSR	IV			X		X		Loridon et al., 2005
AA332	SSR	II	X			X			Loridon et al., 2005
AA335	SSR	VI	X			X	X		Loridon et al., 2005
AA349	SSR	IV		X			X		Loridon et al., 2005
AA355	SSR	III	X	X		X	X		Loridon et al., 2005
AA372_1	SSR	II	X	X	X	X	X		Loridon et al., 2005
AA374	SSR	III	X		X	X			Loridon et al., 2005
AA386	SSR	IV		X	X	X	X		Loridon et al., 2005
AA387	SSR	VII		X					Loridon et al., 2005
AA399	SSR	V		X	X		X		Loridon et al., 2005
AA416	SSR	VII		X	X	X	X		Loridon et al., 2005
AA430942	Gene	IV	X						Gilpin et al., 1997; Burstin et al., 2001; Aubert et al., 2006
AA456	SSR	VII	X	X	X	X	X		Loridon et al., 2005
AA460	SSR	V	X	X					Loridon et al., 2005
AA467_2	SSR	VII	X						Loridon et al., 2005
AA473	SSR	II	X	X	X	X	X		Loridon et al., 2005
AA474	SSR	I	X	X					Loridon et al., 2005
AA475	SSR	V	X	X					Loridon et al., 2005
AA491	SSR	III		X	X		X		Loridon et al., 2005
AA497	SSR	V		X	X		X		Loridon et al., 2005
AA5	SSR	III			X		X		Loridon et al., 2005
AA504	SSR	II		X					Loridon et al., 2005
AA505	SSR	VII		X	X	X	X		Loridon et al., 2005
AA57	SSR	VII		X	X	X	X		Loridon et al., 2005
AA61	SSR	VII			X	X	X		Loridon et al., 2005
AA67	SSR	I		X					Loridon et al., 2005
AA72	SSR	III			X		X		Loridon et al., 2005
AA81	SSR	V	X	X	X	X	X		Loridon et al., 2005
AA90	SSR	VII	X	X	X	X	X		Loridon et al., 2005
AA92	SSR	IV		X		X			Loridon et al., 2005
AA99	SSR	V	X	X	X	X	X		Loridon et al., 2005
AB04_900	RAPD	IV	X						Laucou et al., 1998
AB100	SSR	II	X	X		X			Loridon et al., 2005
AB101	SSR	VII			X	X	X		Loridon et al., 2005
AB104_1	SSR	III				X			Loridon et al., 2005
AB104_2	SSR	III			X	X			Loridon et al., 2005
AB109	SSR	II			X	X	X		Loridon et al., 2005
AB111	SSR	III			X	X	X		Loridon et al., 2005
AB112	SSR	II			X	X	X		Loridon et al., 2005
AB113	SSR	II				X	X		Loridon et al., 2005
AB119	SSR	I			X	X	X		Loridon et al., 2005
AB12_450	RAPD	VII	X						Laucou et al., 1998
AB122	SSR	VII				X	X		Loridon et al., 2005
AB130	SSR	V			X	X	X		Loridon et al., 2005
AB133	SSR	VII		X	X	X	X		Loridon et al., 2005
AB136	SSR	VII		X		X	X		Loridon et al., 2005
AB139	SSR	III			X	X	X		Loridon et al., 2005
AB140	SSR	III	X	X	X	X	X		Loridon et al., 2005
AB141	SSR	III			X	X	X		Loridon et al., 2005
AB142	SSR	V			X		X		Loridon et al., 2005
AB146	SSR	V			X	X	X		Loridon et al., 2005
AB149	SSR	II	X	X	X	X	X		Loridon et al., 2005
AB18_610	RAPD	IV	X						Laucou et al., 1998
AB20	SSR	VI	X	X	X	X			Loridon et al., 2005
AB23	SSR	V			X	X	X		Loridon et al., 2005
AB25	SSR	III	X	X					Loridon et al., 2005
AB28	SSR	I	X	X		X	X		Loridon et al., 2005
AB30	SSR	III	X	X					Loridon et al., 2005
AB33	SSR	II	X		X	X	X		Loridon et al., 2005
AB36	SSR	VII		X					Loridon et al., 2005
AB40	SSR	II	X		X		X		Loridon et al., 2005
AB44_2	SSR	III			X	X			Loridon et al., 2005
AB44_3	SSR	III				X	X		Loridon et al., 2005
AB45	SSR	IV		X					Loridon et al., 2005
AB45_2	SSR	IV	X						Loridon et al., 2005
AB47	SSR	V	X	X	X	X	X		Loridon et al., 2005
AB50_1	SSR	VII	X			X	X		Loridon et al., 2005
AB50_2	SSR	II	X		X		X		Loridon et al., 2005
AB50_3	SSR	IV				X	X		Loridon et al., 2005
AB52	SSR	IV			X		X		Loridon et al., 2005
AB53	SSR	III	X	X	X	X	X		Loridon et al., 2005
AB54	SSR	III	X		X	X	X		Loridon et al., 2005
AB55_1	SSR	VII			X	X	X		Loridon et al., 2005
AB55_2	SSR	VI			X		X		Loridon et al., 2005
AB55_3	SSR	III					X		Loridon et al., 2005
AB56_1	SSR	I				X	X		Loridon et al., 2005
AB56_2	SSR	V			X				Loridon et al., 2005
AB60	SSR	VII		X					Loridon et al., 2005
AB64	SSR	III	X	X	X	X	X		Loridon et al., 2005
AB65	SSR	VII	X		X		X		Loridon et al., 2005
AB68	SSR	III	X		X	X	X		Loridon et al., 2005
AB72	SSR	II		X	X	X	X		Loridon et al., 2005
AB77	SSR	III			X	X	X		Loridon et al., 2005
AB83	SSR	V			X	X	X		Loridon et al., 2005
AB85	SSR	III			X	X	X		Loridon et al., 2005
AB86_1	SSR	VII					X		Loridon et al., 2005
AB86_2	SSR	IV			X		X		Loridon et al., 2005
AB86_3	SSR	VI				X	X		Loridon et al., 2005
AB88	SSR	II			X		X		Loridon et al., 2005
AB90	SSR	VII			X	X	X		Loridon et al., 2005
AB91	SSR	VI			X	X	X		Loridon et al., 2005
AB92	SSR	III	X		X	X	X		Loridon et al., 2005
abcisind	Gene	IV						X	Gilpin et al., 1997; Jing et al., 2007, Deulvot et al., 2010
Abi3	Gene	V	X						Aubert et al., 2006
AC10_1	SSR	VI			X	X			Loridon et al., 2005
AC10_2	SSR	V			X	X			Loridon et al., 2005
AC17	SSR	VI				X	X		Loridon et al., 2005
AC22	SSR	IV		X	X		X		Loridon et al., 2005
AC31_1	SSR	V			X		X		Loridon et al., 2005
AC31_3	SSR	I					X		Loridon et al., 2005
AC58	SSR	V		X	X	X	X		Loridon et al., 2005
AC74	SSR	VI		X	X		X		Loridon et al., 2005
AC75	SSR	I		X					Loridon et al., 2005
AC76a	SSR	VI		X					Loridon et al., 2005
AC76b	SSR	VI		X	X	X	X		Loridon et al., 2005
AC8	SSR	VI		X					Loridon et al., 2005
ACCox	Gene	I	X		X	X		X	Aubert et al., 2006; Deulvot et al., 2010;
ACCox2	Gene	II			X	X	X		This study
Acetisom	Gene	VII				X	X	X	Deulvot et al., 2010
ACs1	Gene	I	X						Burstin et al., 2001
AD02_950	RAPD	V	X						Laucou et al., 1998
AD04_100	RAPD	I	X						Laucou et al., 1998
AD12_800	RAPD	II	X						Laucou et al., 1998
AD135	SSR	VII				X	X		Loridon et al., 2005
AD141	SSR	III		X	X	X	X		Loridon et al., 2005
AD146	SSR	VII	X	X	X	X	X		Loridon et al., 2005
AD147	SSR	I	X	X	X	X	X		Loridon et al., 2005
AD148	SSR	II	X	X	X	X	X		Loridon et al., 2005
AD155	SSR	V			X	X	X		Loridon et al., 2005
AD158	SSR	V	X		X	X			Loridon et al., 2005
AD159	SSR	VI		X					Loridon et al., 2005
AD159_2	SSR	VI	X						Loridon et al., 2005
AD159_4	SSR	VII				X			Loridon et al., 2005
AD160	SSR	VI			X	X	X		Loridon et al., 2005
AD171	SSR	IV	X	X	X	X	X		Loridon et al., 2005
AD174	SSR	III	X	X	X		X		Loridon et al., 2005
AD175	SSR	V		X	X	X	X		Loridon et al., 2005
AD186_1	SSR	II	X						Loridon et al., 2005
AD186_2	SSR	IV	X	X	X	X	X		Loridon et al., 2005
AD186_3	SSR	IV		X					Loridon et al., 2005
AD237	SSR	VII	X						Loridon et al., 2005
AD249	SSR	II	X						Loridon et al., 2005
AD249a	SSR	IV		X					Loridon et al., 2005
AD249c	SSR	IV		X					Loridon et al., 2005
AD270	SSR	III	X	X	X	X	X		Loridon et al., 2005
AD51	SSR	VI	X	X	X	X	X		Loridon et al., 2005
AD53	SSR	VII				X	X		Loridon et al., 2005
AD55	SSR	V			X		X		Loridon et al., 2005
AD56	SSR	VII	X		X	X	X		Loridon et al., 2005
AD57	SSR	III	X	X	X	X			Loridon et al., 2005
AD59	SSR	VI	X						Loridon et al., 2005
AD60	SSR	VI		X	X	X	X		Loridon et al., 2005
AD61	SSR	IV	X	X	X	X	X		Loridon et al., 2005
AD68	SSR	V			X	X	X		Loridon et al., 2005
AD70	SSR	VII			X	X			Loridon et al., 2005
AD73	SSR	III	X	X	X	X	X		Loridon et al., 2005
AD79	SSR	V	X		X	X	X		Loridon et al., 2005
AD83	SSR	II	X	X		X	X		Loridon et al., 2005
ADH1	Gene	III			X				This study
AE02_160	RAPD	V	X						Laucou et al., 1998
AE02_600	RAPD	II	X						Laucou et al., 1998
AE11_800	RAPD	V	X						Laucou et al., 1998
AE13_102	RAPD	II	X						Laucou et al., 1998
AE17_100	RAPD	VI	X						Laucou et al., 1998
AE17_200	RAPD	III	X						Laucou et al., 1998
AE20_100	RAPD	III	X						Laucou et al., 1998
Af	Morpho	I	X			X	X		Laucou et al., 1998
AF004843	Gene	VII	X						Burstin et al., 2001
AGL20a	Gene	V		X					Hecht et al., 2005
AGL20b	Gene	IV		X					Hecht et al., 2005
AGO1	Gene	VI				X		X	DeMason and Weeden, 2006; Deulvot et al., 2010;
Agpl1	Gene	III		X	X		X	X	Aubert et al., 2006; Deulvot et al., 2010;
Agps1	Gene	III		X		X	X	X	Aubert et al., 2006; Deulvot et al., 2010;
Agps2	Gene	I		X		X	X	X	Aubert et al., 2006; Deulvot et al., 2010;
Akin2	Gene	VI			X	X			This study
Aldo	Gene	VII	X	X		X	X	X	Aubert et al., 2006; Deulvot et al., 2010
Antho	Morpho	II		X	X		X		Aubert et al., 2006
ArfB3	Gene	V			X		X	X	Deulvot et al., 2010
Aux1	Gene	V					X		This study
B07_1750	RAPD	VI	X						Laucou et al., 1998
B12_1200	RAPD	II	X						Laucou et al., 1998
B14	SSR	VII			X	X	X		Loridon et al., 2005
B19_1900	RAPD	VII	X						Laucou et al., 1998
B20_300	RAPD	V	X						Laucou et al., 1998
bfruct	Gene	III		X	X	X	X	X	Aubert et al., 2006; Deulvot et al., 2010;
BGAL	Gene	II						X	Choi et al., 2004; Deulvot et al., 2010
C01_580	RAPD	II	X	X					Laucou et al., 1998
C01_730	RAPD	VII	X	X					Laucou et al., 1998
C12_500	RAPD	VII	X						Laucou et al., 1998
C14_1470	RAPD	VI	X						Laucou et al., 1998
C20b	SSR	I		X			X		Loridon et al., 2005
C5DNAmet	Gene	VI			X		X		This study
Cabb	Gene	VI			X	X	X	X	Deulvot et al., 2010
catAAtrans	Gene	V	X					X	Aubert et al., 2006; Jing et al., 2007; Deulvot et al., 2010;
Cdk3	Gene	III			X	X			This study
cDNA136	RFLP	VII	X						Laucou et al., 1998
cDNA187	RFLP	V	X						Laucou et al., 1998
cDNA228	RFLP	VII	X						Laucou et al., 1998
CKI1	Gene	II	X						C. Rameau pers. comm.
Clp	Gene	III				X	X	X	Deulvot et al., 2010
ClpSer	Gene	VII	X			X	X		Aubert et al., 2006
Clv2	Gene	V				X			J. Stougaard, pers. comm.
CNE007I23	Gene	V						X	Deulvot et al., 2010
COLa	Gene	V				X	X		Hecht et al., 2005; Aubert et al., 2006
COLb	Gene	II		X					Hecht et al., 2005
cOMT	Gene	II		X					Aubert et al., 2006
Cry2	Gene	II		X					Platten et al., 2005; Hecht et al., 2005
Cwi1	Gene	II	X					X	Aubert et al., 2006; Deulvot et al., 2010;
Cwi2	Gene	IV	X		X		X	X	Aubert et al., 2006
CYSP	Gene	II						X	Choi et al., 2004; Deulvot et al., 2010
D03_1100	RAPD	V	X						Laucou et al., 1998
D03_1200	RAPD	VII	X						Laucou et al., 1998
D21	SSR	I	X	X	X	X	X		Loridon et al., 2005
D23	SSR	II	X	X					Loridon et al., 2005
D24	SSR	VII		X	X	X			Loridon et al., 2005
DHPS1	Gene	V		X	X		X		Aubert et al., 2006
DiPeptIV	Gene	III	X		X	X		X	Aubert et al., 2006; Deulvot et al., 2010
E01_870	RAPD	V	X						Laucou et al., 1998
E09_700	RAPD	IV	X						Laucou et al., 1998
E11_600	RAPD	VI	X						Laucou et al., 1998
E12_490	RAPD	II	X	X					Laucou et al., 1998
E12_800	RAPD	I	X						Laucou et al., 1998
E13_1010	RAPD	IV	X						Laucou et al., 1998
E16_1630	RAPD	VI	X	X					Laucou et al., 1998
E16_550	RAPD	III	X	X					Laucou et al., 1998
E16_650	RAPD	III	X	X					Laucou et al., 1998
ED156	RFLP	I	X						Laucou et al., 1998
ED252	RFLP	II	X						Laucou et al., 1998
eEF1Bb	Gene	VII		X					Aubert et al., 2006
egl1	Gene	III	X						Aubert et al., 2006
Elsa	Gene	IV	X		X		X		Aubert et al., 2006
EMF1a	Gene	III		X					Hecht et al., 2005
EMF1b	Gene	III		X					Hecht et al., 2005
Eno12B	Gene	III	X					X	Aubert et al., 2006; Deulvot et al., 2010;
F08_200	RAPD	IV	X	X					Laucou et al., 1998
F09_1300	RAPD	VII	X						Laucou et al., 1998
F20_1650	RAPD	V	X						Laucou et al., 1998
F20_980	RAPD	VII	X						Laucou et al., 1998
F3153	Gene	III						X	Deulvot et al., 2010
F3586	Gene	II						X	Deulvot et al., 2010
F4012	Gene	VI		X				X	Deulvot et al., 2010
FabatinL	Gene	VII	X		X	X		X	Aubert et al., 2006; Deulvot et al., 2010
FBPaldo	Gene	I		X					Aubert et al., 2006
FCA	Gene	IV		X					Hecht et al., 2005
FENR	Gene	I						X	Choi et al., 2004; Deulvot et al., 2010
FENR1	Gene	I			X	X	X	X	Deulvot et al., 2010
FPA	Gene	VII		X					Hecht et al., 2005
Fumarase	Gene	II	X						C. Rameau pers. comm.
FVE	Gene	VI			X	X		X	Hecht et al., 2005, Deulvot et al., 2010
G04_950	RAPD	VI	X	X					Laucou et al., 1998
G09_700	RAPD	VI		X					Laucou et al., 1998
G10_1000	RAPD	III	X	X					Laucou et al., 1998
G10_1800	RAPD	I	X						Laucou et al., 1998
G10_980	RAPD	III	X	X					Laucou et al., 1998
G12_650	RAPD	VII	X						Laucou et al., 1998
G16_1200	RAPD	I		X					Laucou et al., 1998
GA20ox	Gene	VI	X			X			Aubert et al., 2006
Ga2ox	Gene	VI		X		X	X	X	Aubert et al., 2006; Deulvot et al., 2010
GAL	Gene	V		X				X	Deulvot et al., 2010
Gbsts1	Gene	II	X						Aubert et al., 2006
Gbsts2	Gene	VI	X			X	X		Aubert et al., 2006
GCSP	Gene	II						X	Choi et al., 2004; Deulvot et al., 2010
Gibbi	Gene	II			X	X	X	X	Deulvot et al., 2010
Gigantea	Gene	II	X			X	X		Hecht et al., 2005
GluStrans	Gene	II				X	X		This study
Gns2	Gene	V		X	X	X	X		Aubert et al., 2006
Gpt	Gene	III		X	X		X	X	Aubert et al., 2006; Deulvot et al., 2010;
Gpt2	Gene	IV			X	X	X	X	Deulvot et al., 2010
Gs3b	Gene	VII	X		X	X			Aubert et al., 2006
Gsp	Gene	VI		X	X		X		Aubert et al., 2006
H11_600	RAPD	II	X						Laucou et al., 1998
Hlhrep	Gene	VI			X	X	X		Verdier et al., 2008
Hsp70	Gene	V			X		X		This study
Htrans	Gene	VII	X			X	X	X	Aubert et al., 2006
I16_740	RAPD	III	X	X					Laucou et al., 1998
ILH1	Gene	I		X					I. Lejeune-Hénault pers. comm.
ILH2	Gene	II		X					I. Lejeune-Hénault pers. comm.
ILH3	Gene	III		X					I. Lejeune-Hénault pers. comm.
ILH4	Gene	III		X					I. Lejeune-Hénault pers. comm.
ILH5	Gene	III		X					I. Lejeune-Hénault pers. comm.
ILH6	Gene	III		X					I. Lejeune-Hénault pers. comm.
ILH7	Gene	III		X					I. Lejeune-Hénault pers. comm.
ILH8	Gene	VI		X					I. Lejeune-Hénault pers. comm.
ILH9	Gene	VI		X					I. Lejeune-Hénault pers. comm.
ILH10	Gene	VII		X					I. Lejeune-Hénault pers. comm.
ILH11	Gene	VII		X					I. Lejeune-Hénault pers. comm.
J04_900	RAPD	VII	X	X					Laucou et al., 1998
J11_1000	RAPD	III	X	X					Laucou et al., 1998
J14_1500	RAPD	V	X						Laucou et al., 1998
J14_850	RAPD	IV	X						Laucou et al., 1998
K02_750	RAPD	V	X						Laucou et al., 1998
K02_800	RAPD	I	X						Laucou et al., 1998
K04_800	RAPD	VI	X						Laucou et al., 1998
K16_900	RAPD	IV	X						Laucou et al., 1998
kdsa	Gene	V						X	Jing et al., 2007, Deulvot et al., 2010
L13_920	RAPD	III	X	X					Laucou et al., 1998
L17_1050	RAPD	VII	X						Laucou et al., 1998
L19_700	RAPD	IV	X						Laucou et al., 1998
L1L	Gene	IV			X	X			J. Verdier, pers. comm.
Lb5_10	Gene	I				X	X		This study
LD	Gene	V	X						Hecht et al., 2005; Aubert et al., 2006;
Le	Gene	III	X	X	X		X		Laucou et al., 1998
leukotr	Gene	II						X	Jing et al., 2007, Deulvot et al., 2010
Ls	Gene	V	X						C.Rameau pers. comm.
M	Morpho	III		X					Weeden et al. 1998
M06_1350	RAPD	III	X	X					Laucou et al., 1998
M16_1300	RAPD	VI	X	X					Laucou et al., 1998
M27	Gene	III			X		X		Gilpin et al., 1997
Max4	Gene	III	X	X					Sorefan et al., 2003
MDHc	Gene	II		X					Aubert et al., 2006
MitCySyn	Gene	VII			X	X	X		This study
MitPhos	Gene	V			X		X	X	Deulvot et al., 2010
mtGEN0110	Gene	VII			X		X		http://bioweb.abc.hu/cgi-mt/pisprim/pisprim.pl
mtGEN113	Gene	IV			X		X		http://bioweb.abc.hu/cgi-mt/pisprim/pisprim.pl
mtGEN304	Gene	I				X	X		http://bioweb.abc.hu/cgi-mt/pisprim/pisprim.pl
mtGEN481	Gene	V			X		X		http://bioweb.abc.hu/cgi-mt/pisprim/pisprim.pl
mtGEN747	Gene	VI			X	X	X		http://bioweb.abc.hu/cgi-mt/pisprim/pisprim.pl
Myb3	Gene	VII			X		X		Verdier et al., 2008
N01_1500	RAPD	V		X					Laucou et al., 1998
N01_720	RAPD	III	X	X					Laucou et al., 1998
N03_500	RAPD	VII	X						Laucou et al., 1998
N13_600	RAPD	IV	X	X					Laucou et al., 1998
N14_950	RAPD	IV		X					Laucou et al., 1998
N20_550	RAPD	IV	X						Laucou et al., 1998
N3Like	Gene	VII	X						Aubert et al., 2006
NAM	Gene	II			X		X	X	Deulvot et al., 2010
Nin	Gene	I	X		X		X		Aubert et al., 2006; Borisov et al., 2003
NIP	Gene	III	X		X		X	X	Aubert et al., 2006; Deulvot et al., 2010
Nlm	Gene	VII	X		X		X		Aubert et al., 2006
NPGAPDH1	Gene	IV						X	Jing et al., 2007, Deulvot et al., 2010
NTH1	Gene	IV	X						Aubert et al., 2006
NUM1	Gene	VII						X	Choi et al., 2004; Deulvot et al., 2010
NW04_950	RAPD	VI	X						Timmerman et al., 1993
O01_450	RAPD	II	X	X					Laucou et al., 1998
O04_1400	RAPD	VI	X						Laucou et al., 1998
O07_1000	RAPD	II	X	X					Laucou et al., 1998
O09_800	RAPD	V	X						Laucou et al., 1998
O16_950	RAPD	IV	X						Laucou et al., 1998
O19_1050	RAPD	II	X						Laucou et al., 1998
O2like	Gene	II	X						Aubert et al., 2006
OEE3	Gene	IV			X	X			This study
OPT	Gene	III			X	X	X		This study
P05_1000	RAPD	I	X						Laucou et al., 1998
P05_600	RAPD	IV	X						Laucou et al., 1998
P11_450	RAPD	I	X						Laucou et al., 1998
P11_600	RAPD	I	X	X					Laucou et al., 1998
P16_2000	RAPD	V	X						Laucou et al., 1998
P54	Gene	II	X						Aubert et al., 2006
pCHS1	Gene	III	X						Laucou et al., 1998
PCT	Gene	VI						X	Choi et al., 2004; Deulvot et al., 2010
PepC	Gene	III	X		X		X	X	Aubert et al., 2006; Deulvot et al., 2010;
Peptrans	Gene	II	X						Aubert et al., 2006
Peroxid	Gene	I			X				http://bioweb.abc.hu/cgi-mt/pisprim/pisprim.pl
PFK	Gene	VI						X	Choi et al., 2004; Deulvot et al., 2010
PGK1	Gene	III		X					Aubert et al., 2006
PGK2	Gene	VI		X					Aubert et al., 2006
Phos4kin	Gene	III			X	X			http://bioweb.abc.hu/cgi-mt/pisprim/pisprim.pl
PhyA	Gene	II		X					Hecht et al., 2005
Pin1	Gene	VI			X		X	X	Deulvot et al., 2010
Pip1	Gene	III	X	X	X	X		X	Aubert et al., 2006; Deulvot et al., 2010;
Pip2	Gene	VII	X		X		X	X	Aubert et al., 2006
Pl	Gene	VI	X						Hall et al., 1997; Aubert et al., 2006
PlCSyn	Gene	VII			X		X	X	Deulvot et al., 2010
PM34like	Gene	V	X					X	Aubert et al., 2006; Deulvot et al., 2010;
Pore	Gene	V	X		X				Aubert et al., 2006
pPgm	Gene	II	X		X		X	X	Aubert et al., 2006; Deulvot et al., 2010;
PPH	Gene	VII						X	Choi et al., 2004; Deulvot et al., 2010
PPIlike	Gene	II		X					Aubert et al., 2006
PPT2	Gene	VII						X	Deulvot et al., 2010
ProteasB	Gene	III					X		This study
PRTS	Gene	III						X	Choi et al., 2004; Deulvot et al., 2010
PsAAP1	Gene	III	X			X	X	X	Aubert et al., 2006; Deulvot et al., 2010;
PsAAP2	Gene	III	X			X	X	X	Aubert et al., 2006; Deulvot et al., 2010
PsAAT1	Gene	III	X		X	X			Aubert et al., 2006
PsAS1	Gene	III	X						Aubert et al., 2006
PsAS2	Gene	I	X					X	Aubert et al., 2006; Deulvot et al., 2010;
PSBLOX2	Gene	III	X						Burstin et al., 2001
PsDmi1	Gene	VI			X	X		X	Deulvot et al., 2010
PsDof1	Gene	III			X	X		X	Prioul-Gervais et al., 2007; Deulvot et al., 2010
PsDof2	Gene	VII			X	X	X	X	Deulvot et al., 2010
PsDof3	Gene	VI			X		X	X	Deulvot et al., 2010
PsDof4	Gene	VII			X		X	X	Deulvot et al., 2010
PsDof5	Gene	IV				X	X	X	Deulvot et al., 2010
PsDof6	Gene	VI				X	X	X	Deulvot et al., 2010
PsDof7	Gene	II			X	X		X	Deulvot et al., 2010
PSGAPA1	Gene	V	X						Burstin et al., 2001; Aubert et al., 2006
PSGAPC1	Gene	III	X						Aubert et al., 2006; Rameau , pers. comm.
PSIAA45D	Gene	II	X						Ballas et al., 1993; Rameau pers. comm.
PSIAAV1	Gene	V	X						Oeller et al., 1993,
PSIAAV2	Gene	I	X						C.Rameau, pers. comm.
PSIAAV4	Gene	V	X						Oeller et al., 1993,
PsKao2	Gene	VI	X						Aubert et al., 2006
PSLAX1	Gene	VII	X						C. Rameau pers. comm.
pSTL	RFLP	IV	X						Laucou et al., 1998
PSU51918	Gene	I	X						Burstin et al., 2001
PSU81288	Gene	I	X	X	X	X			Burstin et al., 2001
Ptrans	Gene	VII	X		X		X	X	Aubert et al., 2006
PutTip	Gene	II	X		X	X		X	Aubert et al., 2006; Deulvot et al., 2010;
Q08_1000	RAPD	II	X						Laucou et al., 1998
Q08_950	RAPD	IV	X	X					Laucou et al., 1998
Q17_740	RAPD	III	X	X					Laucou et al., 1998
Q20_950	RAPD	I	X						Laucou et al., 1998
Q363	Gene	II			X		X		Gilpin et al., 1997
R03_2000	RAPD	V	X						Laucou et al., 1998
R03_700	RAPD	I	X						Laucou et al., 1998
R04_500	RAPD	VII	X						Laucou et al., 1998
R04_950	RAPD	V		X					Laucou et al., 1998
R05_450	RAPD	IV	X						Laucou et al., 1998
R11_730	RAPD	I	X	X					Laucou et al., 1998
R13_1200	RAPD	III	X	X					Laucou et al., 1998
R13_1550	RAPD	IV	X	X					Laucou et al., 1998
R13_1800	RAPD	I		X					Laucou et al., 1998
R17_550	RAPD	I	X						Laucou et al., 1998
Rbcs	Gene	V	X			X	X	X	Aubert et al., 2006
Rfs	Gene	III			X		X		This study
RGA2	Gene	VII	X						Timmermann-Vaughan et al., 2000; Prioul-Gervais et al., 2007
Rgp	Gene	I	X			X	X	X	Aubert et al., 2006; Deulvot et al., 2010;
RNAH	Gene	V						X	Choi et al., 2004; Deulvot et al., 2010
RNAhel	Gene	VI	X		X		X	X	Aubert et al., 2006
RNApol2	Gene	II			X				http://bioweb.abc.hu/cgi-mt/pisprim/pisprim.pl
S04_750	RAPD	IV	X	X					Laucou et al., 1998
S09_1650	RAPD	V	X						Laucou et al., 1998
Sbe1	Gene	V				X	X	X	Deulvot et al., 2010
Sbe2	Gene	III	X		X		X		Aubert et al., 2006
Selbin	Gene	VII						X	Deulvot et al., 2010
SGR	Gene	I					X		Armstead et al., 2007
Snrk1	Gene	VI			X	X	X	X	Deulvot et al., 2010
SOD9	Gene	VII		X				X	Aubert et al., 2006
SPS	Gene	IV	X		X		X	X	Aubert et al., 2006; Deulvot et al., 2010;
SS	Gene	V	X		X	X		X	Aubert et al., 2006; Deulvot et al., 2010;
Sts1	Gene	V				X	X	X	Deulvot et al., 2010
subt	Gene	I						X	Deulvot et al., 2010
Sucsyn	Gene	IV		X	X		X	X	Aubert et al., 2006
Sugtrans	Gene	V	X					X	Aubert et al., 2006; Deulvot et al., 2010;
Sus3	Gene	VI		X					Aubert et al., 2006
Sut1	Gene	II	X	X	X	X	X	X	Aubert et al., 2006; Burstin et al., 2001, Deulvot et al., 2010
Sutmem	Gene	VII			X	X		X	Deulvot et al., 2010
Sym29	Gene	VII	X			X	X		Aubert et al., 2006
T03_650	RAPD	II	X						Laucou et al., 1998
T12_1000	RAPD	III	X	X					Laucou et al., 1998
T14_700	RAPD	V	X						Laucou et al., 1998
TC100044	Gene	VII			X		X		K.Gallardo pers. comm.
TE002D14	Gene	II						X	Deulvot et al., 2010
TE002G22	Gene	III		X				X	Deulvot et al., 2010
TE002L09	Gene	III		X					Aubert et al., 2006
TE002M14	Gene	V		X					Aubert et al., 2006
TE002O11	Gene	II		X				X	Aubert et al., 2006; Deulvot et al., 2010;
TE002P07	Gene	II		X					Aubert et al., 2006
TFL1a	Gene	V		X					Hecht et al., 2005
TFL1b	Gene	III		X					Hecht et al., 2005
TFL1c	Gene	II		X				X	Hecht et al., 2005, Deulvot et al., 2010
ThaumatinL	Gene	VII		X					Aubert et al., 2006
ThiolP	Gene	II	X		X	X	X	X	Aubert et al., 2006; Deulvot et al., 2010;
ThiorPer	Gene	VI						X	Deulvot et al., 2010
Tip	Gene	V	X						Aubert et al., 2006
Tir1	Gene	V			X	X	X	X	Deulvot et al., 2010
TNE003A07	Gene	II						X	Deulvot et al., 2010
TNE003F15	Gene	VI						X	Deulvot et al., 2010
Tpe4A	Gene	IV			X		X		This study
Trans	Gene	III			X		X	X	Deulvot et al., 2010
Tri	Gene	V		X					Page et al., 2002; Aubert et al., 2006
U01_1200	RAPD	IV	X						Laucou et al., 1998
U06_320	RAPD	II	X						Laucou et al., 1998
U06_900	RAPD	IV	X						Laucou et al., 1998
U08_650	RAPD	IV	X	X					Laucou et al., 1998
U7_1500	RAPD	V	X						Laucou et al., 1998
Ugfgt	Gene	IV	X					X	Aubert et al., 2006
UNI	Gene	III	X		X	X		X	Hecht et al., 2005; Aubert et al., 2006; Deulvot et al., 2010
V03_2000	RAPD	I	X						Laucou et al., 1998
V03_2400	RAPD	VII	X						Laucou et al., 1998
V07_650	RAPD	V	X						Laucou et al., 1998
V12_1150	RAPD	II	X						Laucou et al., 1998
V12_1600	RAPD	IV	X	X					Laucou et al., 1998
V16_1800	RAPD	V	X						Laucou et al., 1998
V17_1400	RAPD	III	X	X					Laucou et al., 1998
V17_1700	RAPD	V		X					Laucou et al., 1998
V18_450	RAPD	V	X						Laucou et al., 1998
Viola1	Gene	V		X					Aubert et al., 2006
Viola2	Gene	V		X					Aubert et al., 2006
Vpe	Gene	II			X		X		This study
Vsr	Gene	IV			X	X	X		This study
W18_800	RAPD	II	X						Laucou et al., 1998
W19_900	RAPD	I	X						Laucou et al., 1998
X01_420	RAPD	VII	X						Laucou et al., 1998
X02_450	RAPD	II	X	X					Laucou et al., 1998
X02_700	RAPD	II		X					Laucou et al., 1998
X03_500	RAPD	II	X						Laucou et al., 1998
X16_1650	RAPD	VII	X						Laucou et al., 1998
X17_500	RAPD	VII	X						Laucou et al., 1998
Xyft	Gene	IV	X		X		X	X	Aubert et al., 2006; Deulvot et al., 2010;
Y02_1200	RAPD	II	X	X					Laucou et al., 1998
Y02_1500	RAPD	I		X					Laucou et al., 1998
Y15_1050	RAPD	III	X	X					Laucou et al., 1998
Y15_200	RAPD	V		X					Laucou et al., 1998
Y15_550	RAPD	VI	X	X					Laucou et al., 1998
Y17_1200	RAPD	II	X						Laucou et al., 1998
Z03_1500	RAPD	III	X	X					Laucou et al., 1998
Z15_1050	RAPD	II	X						Laucou et al., 1998
*References:
Armstead et al., 2007, Science 315: 73
Aubert et al., 2006, Theor. Appl. Genet. 112: 1024-1041.
Ballas et al., 1993, J Mol Biol. 1993, 233:580-96.
Borisov et al., 2003, Plant Physiol. 2003, 131:1009-17.
Burstin et al., 2001, Plant Breeding 2001, 120: 311-317.
Choi et al., 2004, Proc. Natl. Acad Sci. USA 101, 43: 15289-15294.
DeMason and Weeden, 2006, Pisum Genetics 2006, 38:3-9.
Deulvot et al., 2010, BMC Genomics 11: 468
Hecht et al., 2006, Plant Physiology 137: 1420–1434.
Gilpin et al., 1997, Theor. Appl. Genet. 95: 1289-1299.
Jing et al., 2007, Genetics 177,4 : 2263-2275.
Laucou et al., 1998, Theor. Appl. Genet. 97: 905-915.
Loridon et al., 2005, Theor. Appl. Genet. 111, 6: 1022-1031.
Oeller et al., 1993, J Mol Biol. 1993, 233:789-98.
Page et al., 2002, Mol. Genet. Genomics 2002, 267: 359-369.
Platten et al., 2005, Plant Mol Biol. 2005, 59:683-96
Prioul-Gervais et al., 2007, Theor Appl Genet. 114,6 :971-984.
Sorefan et al., 2003, Genes & Development 2003, 17: 1469-1474
Weeden et al. 1998, Pisum Genetics 30: 1–3
