# Supplementary material for: Translational Genomics in Legumes Allowed Placing In Silico 5460 Unigenes on the Pea Functional Map and Identified Candidate Genes in Pisum sativum L
Source: G3 (Bethesda). 2011 Jul 1;1(2):93–103. doi: 10.1534/g3.111.000349 (PMC3276132; doi:10.1534/g3.111.000349)
Supplement: Supporting Information [file supp_1.2.93_TableS3.xls]

## Sheet: Supplemental Table 3
Supplementary Table S3: List of gene markers located on the consensus functional map, conditions of amplification and polymorphism screen, and functional class.
If INDELS were present, PCR primers were chosen in order to directly score the segregation after PCR on acrylamide or agarose gels.
In the case of SNPs, CAPs or dCAPs markers were designed using dCAPS Finder 2.0 (http://helix.wustl.edu/dcaps/dcaps.html, Neff et al. 2002).
For dCAPs markers, a M13 tail was added at the 5’ extremity of the modified primer in order to ease the scoring on agarose gels.
Locus name	Accession number	Homology	Putative functional class	Synonymous locus name	Linkage group	Pop1 Genotyping conditions	Pop2 Genotyping conditions	Pop3 Genotyping conditions	Pop4 Genotyping conditions	Pop5 Genotyping conditions	Pop9 Genotyping conditions
Nin	AJ493066	Nodule interception protein	Nodulation-Symbiosis	Sym35	I	Aubert et al., 2006		PCR Tm 58°C, CAPS Bsp68l CCATTGAGAAGTGTCTACACTGGC GATGCAGTAGTAGCAGCATCGG		PCR Tm 58°C, CAPS Bsp68l CCATTGAGAAGTGTCTACACTGGC GATGCAGTAGTAGCAGCATCGG
Agps2	X96765	ADP-glucose pyrophosphorylase agpS2 gene	Carbohydrate metabolism		I		Aubert et al., 2006		PCR Tm 58°C,CAPs SnaI CACTCAATCGACATCTTTCTCGCG GCACCAGGAATCATCTCACTCCC	PCR Tm 58°C,CAPs SnaI CACTCAATCGACATCTTTCTCGCG GCACCAGGAATCATCTCACTCCC	Deulvot et al., 2010
FBPaldo	X89828	Fructose-bisphosphate aldolase	Carbohydrate metabolism		I		Aubert et al., 2006
ILH1	I. Lejeune-Hénault, pers. comm.	Hypothetical protein			I		CE-SSCP I.Lejeune-Hénaut pers comm
ACCox	CD860482	1-aminocyclopropane-1- carboxylic acid oxidase	Hormone metabolism and signalling		I	Aubert et al., 2006		PCR 62°C, CAPS StuI CAGGGTTGTAGAATGAGGCTATGG GCTTGGAGAGACTCAATGGTGAGG	PCR 62°C, CAPS StuI CAGGGTTGTAGAATGAGGCTATGG GCTTGGAGAGACTCAATGGTGAGG		Deulvot et al., 2010
PsAS2	Y13322	Asparagine synthase-2	Amino acid metabolism		I	Aubert et al., 2006					Deulvot et al., 2010
PSIAAV2	C.Rameau pers. comm.	Indoleacetic acid-inducible genes	Hormone metabolism and signalling		I	C. Rameau pers comm
PSU81288	U81288	PsRT17-1			I	Burstin et al., 2001	Burstin et al., 2001	Burstin et al., 2001	Burstin et al., 2001
mtGEN304	Mt-TC100869	Unknown protein		mtmt_GEN_00304_03_1	I				PCR Tm50°C, CAPS BsuRI GGGTAACTGGTGCATTTGCT AACCATATGGCTTGCCTGAC	PCR Tm50°C, CAPS BsuRI GGGTAACTGGTGCATTTGCT AACCATATGGCTTGCCTGAC
PSU51918	U51918	Mitochondrial pyruvate dehydrogenase E1 alpha subunit	Energy		I	Aubert et al., 2006
Lb5_10	AB010831	Leghaemoglobin /nitrogen fixation	Nodulation-Symbiosis		I				PCR Tm 58°C, size polymorphism TTTAAAATGTGCGGTGTCCATAGGC TTCCAGATGCTTTCTTTATTGTCTGC	PCR Tm 58°C, size polymorphism TTTAAAATGTGCGGTGTCCATAGGC TTCCAGATGCTTTCTTTATTGTCTGC
Rgp	U31565	Reversibly glycosylated polypeptide	Cell wall metabolism		I	Aubert et al., 2006			PCR Tm 57°C, CAPS BamHI GGGAGTGAGTTTGACTTTGG GGGGAACAGACTTCCTTTGGG	PCR Tm 57°C, CAPS BamHI GGGAGTGAGTTTGACTTTGG GGGGAACAGACTTCCTTTGGG	Deulvot et al., 2010
FENR	BV165157-60	Ferredoxin--NADP reductase	Energy		I						Deulvot et al., 2010
FENR1	X12446	Ferredoxin--NADP reductase	Energy	FerN1	I			PCR Tm 60°C, CAPS Rsa1 CAACAACAAACATGGCTGCTGCAG ATAGACGTAATTAGCGAGTAGTTAG	PCR Tm 58°C, CAPS Bsp119I CAACAACAAACATGGCTGCTGCAG ATAGACGTAATTAGCGAGTAGTTAG	PCR Tm 58°C, CAPS Bsp119I CAACAACAAACATGGCTGCTGCAG ATAGACGTAATTAGCGAGTAGTTAG	Deulvot et al., 2010
subt	Mt-Medtr5g016120.1	Subtilisin serine protease	Proteolysis		I						Deulvot et al., 2010
Peroxid	mtmt_GEN_01102_02_1	Peroxidase precursor	Defense or Stress response	mtmt_GEN_01102_02_1	I			PCR 52°C size polymorphism TCTTGCTATGGCAACTCGTG GTTGAATCCAGGCTCAGGAA
ACs1	AF016458	1-aminocyclopropane-1-carboxylate synthase	Hormone metabolism or signalling	AF016458	I	Aubert et al., 2006
SGR	AM884278	Senescence-inducible chloroplast stay-green protein	Defense or Stress response	i/I	I					PCR Tm 58°C, null allele TTGCGCAATGGAAGAAGGTGAAGG TTGTTGAATAAATTGCCGTCACCG
cOMT	CD858528	Caffeic acid O-methyltransferase	Cell wall metabolism		II		Aubert et al., 2006
TE002P07	CD860583	Chalcone isomerase	Secondary metabolism		II		Aubert et al., 2006
leukotr	EU270677-722	Putative leukotriene-A4 hydrolase		Psat_EST_176	II						Deulvot et al., 2010
Q363	AA430903	Sugar starvation-induced protein	Defense or Stress response		II			PCR 55°C, CAPS AluI Gilpin et al, 1997		PCR 55°C, CAPS AluI Gilpin et al, 1997
pPgm	AJ250770	Plastidial phosphoglucomutase	Carbohydrate metabolism	rug3	II	Aubert et al., 2006		PCR Tm 60°C,CAPS Hinf1 CTCTGTAGCCGTTATTGCAGCC TTACCAGATTCCGTCTTTCTCACG		PCR Tm 60°C,CAPS Hinf1 CTCTGTAGCCGTTATTGCAGCC TTACCAGATTCCGTCTTTCTCACG	Deulvot et al., 2010
Gigantea	AY826734	Flowering related gene	Development		II	Hecht et al., 2005			PCR Tm 53°C, CAPS TaqI CTCATAWGARCTRTAACTCC TTCCTCAGCVGTTGATYTKC	PCR Tm 53°C, CAPS TaqI CTCATAWGARCTRTAACTCC TTCCTCAGCVGTTGATYTKC
Sut1	AF109922	Sugar transporter1	Transport	AF109922	II	Aubert et al., 2006	Burstin et al., 2001	Burstin et al., 2001	Burstin et al., 2001	Burstin et al., 2001	Deulvot et al., 2010
NAM	CD860228	No apical meristem (NAM) protein	Transcription factor		II			PCR Tm55°C, dCAPS HindIII CACGACGTTGTAAAACGACGTGATCTGCCTGAAGTTTATTCAAGCT GCCTCAGAGAACTGACCCATGC		PCR Tm55°C, dCAPS HindIII CACGACGTTGTAAAACGACGTGATCTGCCTGAAGTTTATTCAAGCT GCCTCAGAGAACTGACCCATGC	Deulvot et al., 2010
GluStrans	GH719728	Gluthation S transferase	Defense or Stress response		II				PCR Tm 59°C, CAPS BsuRI CTGAAGGGTATACCATATGAGCAC GCAAACACACATAACAAGATGACTC	PCR Tm 59°C, CAPS BsuRI CTGAAGGGTATACCATATGAGCAC GCAAACACACATAACAAGATGACTC
Fumarase	C.Rameau pers. comm.				II	Aubert et al., 2006
CKI1	C.Rameau pers. comm.				II	PCR Tm 53°c, CAPs SnaBI AGAATTATGTTCAAGTTAAAGAG GAGAATCATCAACGACCATAA
PPIlike	CD860684	Putative peptidyl-prolyl cis-trans isomerase	Protein processing		II		Aubert et al., 2006
ILH2	I. Lejeune-Hénault, pers. comm.	Hypothetical protein			II		CE-SSCP I.Lejeune-Hénaut pers comm
PhyA	AY688953	Flowering related gene_Phytochrome A	Development		II		Aubert et al., 2006
MDHc	CD858827	Cytosolic malate dehydrogenase	Carbohydrate metabolism		II		Aubert et al., 2006
Cry2	AY508974-5	Cryptochrome gene 2	Development		II		Aubert et al., 2006
TNE003A07	CD860784	Indoleacetic acid inducible gene	Hormone metabolism or signalling		II						Deulvot et al., 2010
PSIAA45D	X68215	Indoleacetic acid-inducible gene, PS-IAA4/5	Hormone metabolism or signalling		II	C. Rameau pers comm
Tfl1c	AY343326	Flowering related gene	Development	Lf	II		Hecht et al., 2005				Deulvot et al., 2010
Cwi1	Z83747	Cell-wall invertase I	Carbohydrate metabolism		II	Aubert et al., 2006					Deulvot et al., 2010
TE002O11	CD860570	Cell division cycle protein	Cell cycle		II		Aubert et al., 2006				Deulvot et al., 2010
F3586	AB087837	Glutathione S-transferase	Defense or Stress response		II						Deulvot et al., 2010
TE002D14	CD860362	Putative photosystem I reaction centre subunit IV.	Energy		II						Deulvot et al., 2010
P54	Y11207	P54 protein, putative sucrose binding protein precursor	Transport		II	Aubert et al., 2006
PutTip	CD860138	Putative tonoplast intrinsic protein	Transport		II	Aubert et al., 2006		PCR Tm 59°C, dCAPS TaqI CACGACGTTGTAAAACGACGTTCTAGCTGGTGGGCCATTTGATCG GCAACCAAAGGTTGATGTTGAGG	PCR Tm 59°C, dCAPS TaqI CACGACGTTGTAAAACGACGTTCTAGCTGGTGGGCCATTTGATCG GCAACCAAAGGTTGATGTTGAGG		Deulvot et al., 2010
PsDof7	AB087852	PsDof7 mRNA for DNA binding with one finger 7 protein	Transcription factor		II			PCR Tm 60°C,dCAPS HpaII CATCACCCTTTGATCATCATCAATCC CACGACGTTGTAAAACGACGTTTTTTCTTGTTCCACCTCCCCC	PCR Tm 60°C,dCAPS HpaII CATCACCCTTTGATCATCATCAATCC CACGACGTTGTAAAACGACGTTTTTTCTTGTTCCACCTCCCCC		Deulvot et al., 2010
Gbsts1	X88789	Granule-bound starch synthase I	Carbohydrate metabolism	lam	II	Aubert et al., 2006
ACCox2	CD860491	Putative dioxygenase or ACC oxydase.	Hormone metabolism or signalling	dioxase	II			PCR Tm 58°C, size difference GAAGCACAGACGGGCGTATCG CCTGTTCTAATCTGGGAAATTCC	PCR Tm 58°C, size difference GAAGCACAGACGGGCGTATCG CCTGTTCTAATCTGGGAAATTCC	PCR Tm 58°C, CAPS VspI GAAGCACAGACGGGCGTATCG CCTGTTCTAATCTGGGAAATTCC
O2like	Mt-BI311616	bZip similar to O2 transcription factor	Transcription factor		II	Aubert et al., 2006
Peptrans	CD860432	Putative peptide/ amino acid transporter	Transport		II	Aubert et al., 2006
GCSP	AW127448/BV165183-4	Glycine Dehydrogenase	Amino acid metabolism		II						Deulvot et al., 2010
COLb	AY830921, AY830922	Flowering related gene_Constans like gene	Transcription Factor	CO1	II		Hecht et al., 2005
CYSP	AW125930/BV165057-8	Cysteine protease	Proteolysis		II						Deulvot et al., 2010
Vpe	CD860388	Vacuolar processing enzyme	Protein processing		II			PCR Tm 60°C dCAPS Spe1 CACGACGTTGTAAAACGAGCYTGAAGACAAACTAAG TCACCCAAGCAAGTTGAGTACTC		PCR Tm 60°C dCAPS Spe1 CACGACGTTGTAAAACGAGCYTGAAGACAAACTAAG TCACCCAAGCAAGTTGAGTACTC
ThiolP	X66061	Thiol protease	Proteolysis		II	Aubert et al., 2006		PCR Tm 62°C, size difference GAAGAGGATTACCCCTAYCGTGC GCTTCTCCCCAGCTACCACCCC	PCR Tm 62°C, CAPs MboII GAAGAGGATTACCCCTAYCGTGC GCTTCTCCCCAGCTACCACCCC	PCR Tm 62°C, CAPs MboII GAAGAGGATTACCCCTAYCGTGC GCTTCTCCCCAGCTACCACCCC	Deulvot et al., 2010
BGAL	AW126229/BV164945-6	Beta-Galactosidase	Carbohydrate metabolism		II						Deulvot et al., 2010
Gibbi	CD859906	Homolog to Gibberellin induced protein	Hormone metabolism or signalling		II			PCR Tm 60°C, CAPS Bsp119I GAGATATCAAGATGAAGCCAGC TTGGGTTTCCTTTTGAGTTCCTC	PCR Tm 60°C, CAPS Bsp119I GAGATATCAAGATGAAGCCAGC TTGGGTTTCCTTTTGAGTTCCTC	PCR Tm 60°C, CAPS FokI GAGATATCAAGATGAAGCCAGC TTGGGTTTCCTTTTGAGTTCCTC	Deulvot et al., 2010
RNApol2	Mt-TC101427	RNA polymerase II second largest subunit	Transcription	mtmt_GEN_00388_07_2	II			PCR Tm 50°C Touchdown, 2,5mM MgCl2, size difference GTGTATCATGGGGAAGGTGG TCAAAACCACGCATTTGGTA
Phos4kin	Mt-TC104076	Phosphatidylinositol 4-kinase	Hormone metabolism or signalling	mtmt_GEN_01093_06_1	III			PCR Tm 50°C Touchdown, size difference CGCCGAGCTGGTATAAAAAG TCCCCATCTCGGTCAACTAC	PCR Tm 50°C Touchdown, size difference CGCCGAGCTGGTATAAAAAG TCCCCATCTCGGTCAACTAC
Agpl1	X96766	ADP-glucose pyrophosphorylase agpl1 gene	Carbohydrate metabolism	rb	III		Aubert et al., 2006	PCR Tm 60°C,CAPS Sna1 CGTCGAGAATGTATTGATCTTGG CAATCCATAATCAGATGCGCGGC		PCR Tm 60°C,CAPS Sna1 CGTCGAGAATGTATTGATCTTGG CAATCCATAATCAGATGCGCGGC	Deulvot et al., 2010
Sbe2	X80010	Starch branching enzyme II	Carbohydrate metabolism		III	Aubert et al., 2006		PCR Tm 62°C, CAPS Dra1 CCCCGATCGCTATGGAAATCC CTTTGGCCCACATCAAAGCCG		PCR Tm 62°C, CAPS Dra1 CCCCGATCGCTATGGAAATCC CTTTGGCCCACATCAAAGCCG
OPT	PSS19N21 (IPK Crop EST database)	Oligopeptide transporter	Transport		III			PCR Tm 54°C, size difference CAAGATGAGCACTGTCCTCTTGC AAACTATAAATTGAGTAASAATGGTC	PCR Tm 54°C, size difference CAAGATGAGCACTGTCCTCTTGC AAACTATAAATTGAGTAASAATGGTC	PCR Tm 54°C, size difference CAAGATGAGCACTGTCCTCTTGC AAACTATAAATTGAGTAASAATGGTC
Max4	AY557342	Dioxygenase	Hormone metabolism or signalling	Rms1	III	Sorefan et al., 2003	Sorefan et al., 2003
EMF1a	AY826734	Flowering related gene	Development		III		Hecht et al., 2005
EMF1b	AY826734	Flowering related gene	Development		III		Hecht et al., 2005
PsAAT1	Ms-L25334	Aspartate amino transferase	Amino acid metabolism		III	Aubert et al., 2006		PCR Tm 57°C, size difference CAGTTTCACAAGGAGTGTCGC CATAGCCTATGAGTTCTTAACC	PCR Tm 57°C, size difference CAGTTTCACAAGGAGTGTCGC CATAGCCTATGAGTTCTTAACC
ProteasB	CD859470	Proteasome subunit beta type 6 precursor	Proteolysis		III					PCR Tm 56°C, CAPS HpaII CATAGTCCGTAACCCTTTCCCC CCAGCCACCGACAATTAACCCG
NIP	U15036	NIP protein	Amino acid metabolism		III	Aubert et al., 2006		PCR Tm 60°C, CAPS SspI CCTTAACTCTCCTGATCGTGCC CTGCATGTCAGAGGTCCATAGG		PCR Tm 60°C, CAPS SspI CCTTAACTCTCCTGATCGTGCC CTGCATGTCAGAGGTCCATAGG	Deulvot et al., 2010
Clp	L09547	Chloroplast protease	Proteolysis		III				PCR Tm 54°C, dCAPS SpeI CCTGATGTATTCAACATGATGC TATAACTGCTATCTTTCTCATACTA	PCR Tm 54°C, dCAPS SpeI CCTGATGTATTCAACATGATGC TATAACTGCTATCTTTCTCATACTA	Deulvot et al., 2010
UNI	AF010190	Flowering related gene, Unifoliata gene	Development		III	Aubert et al., 2006		PCR Tm 52°C, CAPS Mva1269l AACGCTCTCGATGCTCTC CCAGGCTCCGTCACAATGAA	PCR Tm 52°C, CAPS Mva1269l AACGCTCTCGATGCTCTC CCAGGCTCCGTCACAATGAA		Deulvot et al., 2010
PsAAP2	AY956396	Amino acid permease II	Transport		III	Aubert et al., 2006			PCR Tm 52°C, size difference TTTGGACCATATATGGCATATGC CAATAAAATGCAGCAATCACAGCC	PCR Tm 52°C, size difference TTTGGACCATATATGGCATATGC CAATAAAATGCAGCAATCACAGCC	Deulvot et al., 2010
DiPeptIV	CD859478	Dipeptidyl peptidase IV-like protein	Proteolysis		III	Aubert et al., 2006		PCR Tm 55°C, CAPS AluI CATACAGCTGTGGATGGTTACCC CTTATCACTCTGCTTGGTTCTGTGG	PCR Tm 55°C, CAPS AluI CATACAGCTGTGGATGGTTACCC CTTATCACTCTGCTTGGTTCTGTGG		Deulvot et al., 2010
PsAAP1	AY956395	Amino_acid permease I	Transport		III	Aubert et al., 2006			PCR Tm 60°C, CAPS MunI GTCATGATCCTCTTTGCTTGGG CGACTCTGACGGTGGTGGTGC	PCR Tm 60°C, CAPS MunI GTCATGATCCTCTTTGCTTGGG CGACTCTGACGGTGGTGGTGC	Deulvot et al., 2010
ADH1	X06281	Alcohol dehydrogenase	Metabolism		III			PCR Tm 60°C, CAPS MboI CCTGTTGTTATGAATGCGAATAG TGTTGCACAGGTTTGTCGTGCTC
pCHS1	X80007	Chalcone synthase	Secondary metabolism		III	Laucou et al., 1998
Agps1	X96764	ADP-glucose pyrophosphorylase agpS1 gene	Carbohydrate metabolism		III		Aubert et al., 2006		PCR Tm55°C, size difference GTTTTAGCAATTGGGTATATGCTG GCAGATATATTAACAATTAACCGTAA	PCR Tm55°C, size difference GTTTTAGCAATTGGGTATATGCTG GCAGATATATTAACAATTAACCGTAA	Deulvot et al., 2010
Rfs	AJ426475	Raffinose synthase	Carbohydrate metabolism		III			PCR 58°C, CAPS HpaII CAACACATGTCACCGGGTCAACC CCTAAACTCTTCCTTCAAATCCC		PCR 58°C, CAPS HpaII CAACACATGTCACCGGGTCAACC CCTAAACTCTTCCTTCAAATCCC
ILH3	I. Lejeune-Hénault, pers. comm.	Ribulose bisphosphate carboxylase/oxygenase activase	Energy		III		CE-SSCP I.Lejeune-Hénaut pers comm
PRTS	AI737609/BV165574-77	20S Proteosome Beta Subunit (PRTS)	Proteolysis		III						Deulvot et al., 2010
Pip1	AJ548795	Plasma membrane intrinsic protein 1	Transport		III	Aubert et al., 2006	CE-SSCP I.Lejeune-Hénaut pers comm	PCR Tm 65°C, CAPS Bsp119 l CATTCGGTTTGTTCTTGGCGAGG GAGTCTCTGGCACTACGTTTGGC	PCR Tm 65°C, CAPS Bsp119 l CATTCGGTTTGTTCTTGGCGAGG GAGTCTCTGGCACTACGTTTGGC		Deulvot et al., 2010
TE002L09	CD860523	Ribosomal protein S13	Translation		III		Aubert et al., 2006
ILH4	I. Lejeune-Hénault, pers. comm.	HYUC-like protein.	Proteolysis		VI		CE-SSCP I.Lejeune-Hénaut pers comm
PSGAPC1	X73150	Glyceraldehyde-3-phosphate dehydrogenase.	Energy		III	Aubert et al., 2006
ILH5	I. Lejeune-Hénault, pers. comm.	Highly similar to Protein PPLZ12			III		CE-SSCP I.Lejeune-Hénaut pers comm
ILH6	I. Lejeune-Hénault, pers. comm.	Highly similar to hypersensitive-induced reaction protein	Defense or Stress response		III		CE-SSCP I.Lejeune-Hénaut pers comm
PsAS1	Y13321	Asparagine synthase-1	Amino acid metabolism		III	Aubert et al., 2006
Cdk3	DQ454073	Calcium dependent protein kinase	Hormone metabolism or signalling		III			PCR Tm 60°C, CAPS Bcu1 CTTCGGTTGAAATAGGATTTGCGG CCATGGATGCTCTAATCATTCATGC	PCR Tm 60°C, CAPS Bcu1 CTTCGGTTGAAATAGGATTTGCGG CCATGGATGCTCTAATCATTCATGC
Gpt	AF020814	Glucose-6-phosphate phosphate translocator	Transport		III		Aubert et al., 2006	PCR Tm 57°C, dCAPS HinfI CACGACGTTGTAAAACGACAAAACAAAATAGTGAAG AATGATTGAAAATAACGCTGCAGCG		PCR Tm 57°C, dCAPS HinfI CACGACGTTGTAAAACGACAAAACAAAATAGTGAAG AATGATTGAAAATAACGCTGCAGCG	Deulvot et al., 2010
M27	AA430907	M27 similar to Prunasin hydrolase precursor	Carbohydrate metabolism		III			PCR Tm 55°C, CAPS TaqI TATGTAAGAGGATGAGCAAACCTG CTAATAACTTAATAACTGAAACTTC		PCR Tm 55°C, CAPS TaqI TATGTAAGAGGATGAGCAAACCTG CTAATAACTTAATAACTGAAACTTC
Eno12B	X57232	Early nodulin 12B (PsENOD12B)	Nodulation-Symbiosis		III	Aubert et al., 2006					Deulvot et al., 2010
Trans	CD860331	Transporter	Transport		III			PCR Tm 62°C, CAPS BseGI GCATTTTCTCACTTTATGACGTTGC AGAGCCAATGTAATTCTGAGTTGC		PCR Tm 62°C, CAPS BseGI GCATTTTCTCACTTTATGACGTTGC AGAGCCAATGTAATTCTGAGTTGC	Deulvot et al., 2010
egl1	L41046	endo-1,4-beta-glucanase 1	Cell wall metabolism		III	Aubert et al., 2006
PepC	D64037	Phosphoenolpyruvate carboxylase	Energy		III	Aubert et al., 2006		PCR Tm 57°C, CAPS AluI CCGTACCGATGAAATCAAGAGG CACCTCAGGAGGTCACTCTCGGG		PCR Tm 57°C, CAPS AluI CCGTACCGATGAAATCAAGAGG CACCTCAGGAGGTCACTCTCGGG	Deulvot et al., 2010
PGK1	CD858627	Phosphoglycerate kinase	Energy		III		Aubert et al., 2006
ILH7	I. Lejeune-Hénault, pers. comm.	Protochlorophyllide reductase, chloroplast precursor	Energy		III		CE-SSCP I.Lejeune-Hénaut pers comm
TFL1b	AY340580	Flowering related gene	Development		III		Hecht et al., 2005
F3153	X63605	Cytochrom B6-F complex iron-sulfur subunit, chloroplast precursor	Energy		III						Deulvot et al., 2010
PsDof1	AB026297	Pisum sativum mRNA for elicitor-responsive Dof protein ERDP	Transcription factor	ERDP	III			PCR Tm 62°C, CAPs PvuII CTTCTTCTCAGCAAATGTCAAGGC AACCCAATTCTACTCAAGAGGACTG	PCR Tm 62°C, CAPs PvuII CTTCTTCTCAGCAAATGTCAAGGC AACCCAATTCTACTCAAGAGGACTG		Deulvot et al., 2010
bfruct	X85327	Beta-fructofuranosidase	Carbohydrate metabolism		III		Aubert et al., 2006	PCR Tm 57°C, CAPS BseNI GGACCAATGAGATATGGAGG CCATTCTCTAAGTAATGGGTCAGAC	PCR Tm 56°C, CAPS Sau3AI ACATGATCATTATTTGATTGGGAG CTTGGTTGGCCAATTTACCGG	PCR Tm 57°C, CAPS BseNI GGACCAATGAGATATGGAGG CCATTCTCTAAGTAATGGGTCAGAC	Deulvot et al., 2010
PSBLOX2	X78581	Lipoxygenase	Defense or Stress response		III	Aubert et al., 2006
Le	PsAF001219	Gibberellin 3 beta-hydroxylase	Hormone metabolism or signalling	Ga3ox	III	Morphological	Morphological	Morphological		Morphological
TE002G22	CD860435	Unknown protein			III		CE-SSCP I.Lejeune-Hénaut pers comm				Deulvot et al., 2010
L1L	J. verdier pers. comm	Leafy cotyledon 1 (Lec1)-like	Transcription factor		IV			PCR Tm 55°C, size difference GAAATGCGCAATAGAGTGATGAACC GAGTGTTTCATAAGTTATGCATGCG	PCR Tm 55°C, size difference GAAATGCGCAATAGAGTGATGAACC GAGTGTTTCATAAGTTATGCATGCG
Gpt2	EF488073	Glucose-6-phosphate phosphate translocator	Transport		IV			PCR Tm 60°C, null allele CTGTGAGTATGTCCAAAGTTGCAG TTCAGCCTTGAATTGAATCCTCGC	PCR Tm 60°C, CAPS HaeIII CTGTGAGTATGTCCAAAGTTGCAG TTCAGCCTTGAATTGAATCCTCGC	PCR Tm 60°C, null allele CTGTGAGTATGTCCAAAGTTGCAG TTCAGCCTTGAATTGAATCCTCGC	Deulvot et al., 2010
NPGAPDH1	U34988/EU269859-904	Non-phosphorylating glyceraldehyde-3-phosphate dehydrogenase (gapN)	Energy	Pis-gen-4	IV						Deulvot et al., 2010
FCA	AY805329	Flowering related gene	Development		IV		Hecht et al., 2005
mtGEN113	Mt-TC99975	Hypothetical protein		mtmt_GEN_01132_01_1	IV			PCR Tm 50°C, size difference ACCCCTCTTCCTTCTTCCAA ATTCAACCCAAACCAACGAG		PCR Tm 50°C, size difference ACCCCTCTTCCTTCTTCCAA ATTCAACCCAAACCAACGAG
Elsa	AJ278699	Elsa protease	Proteolysis		IV	Aubert et al., 2006		PCR Tm 57°C, CAPS SspI CAATCCTATTCGAATGGTCTCC CGTCAGGAAGATTAGCATCGG		PCR Tm 57°C, CAPS SspI CAATCCTATTCGAATGGTCTCC CGTCAGGAAGATTAGCATCGG
AA430942	AA430942	Unknown protein		K6	IV	Aubert et al., 2006
Sucsyn	AJ012080	Sucrose synthase	Carbohydrate metabolism	rug4	IV		Aubert et al., 2006	PCR Tm 60°C, CAPS BspPI GAAGCTATAGTTTTGCCACCATGG CCTGGAACCTGTGTTCGAATTCG		PCR Tm 60°C, CAPS BspPI GAAGCTATAGTTTTGCCACCATGG CCTGGAACCTGTGTTCGAATTCG	Deulvot et al., 2010
Ugfgt	PSCC26H10u (IPK Crop EST database)	UDP-glycose:flavonoid glycosyltransferase	Secondary metabolism		IV	Aubert et al., 2006					Deulvot et al., 2010
SPS	Ms-AF322116/Vf-Z56278	Sucrose phosphate synthase	Carbohydrate metabolism		IV	Aubert et al., 2006		PCR Tm 58°C,CAPS RsaI GATGATTGTGATGTTGTGTTGTGG CTGGATTTAACCGAATCACCACCG		PCR Tm 58°C,CAPS RsaI GATGATTGTGATGTTGTGTTGTGG CTGGATTTAACCGAATCACCACCG	Deulvot et al., 2010
abcisind	AA430912/EU271362-409	Abscisic acid induced protein	Hormone metabolism or signalling	P393, Psat_EST_203	IV						Deulvot et al., 2010
Xyft	AF223643	Xyloglucan fucosyltransferase	Cell wall metabolism		IV	Aubert et al., 2006		PCR Tm 58°C, size difference GTAGATCGGATCAGCATCGTGG CTCTGCAATGAGATGCAGTTGC		PCR Tm 58°C, size difference GTAGATCGGATCAGCATCGTGG CTCTGCAATGAGATGCAGTTGC	Deulvot et al., 2010
Tpe4A	AJ004958	Thiol protease Tpe4A	Proteolysis		IV			PCR Tm 55°C, size difference CTATCAACTCAGTTGAATTATCGG GAGTAGAACTTTCAGTTGGGTTGG		PCR Tm 55°C, size difference CTATCAACTCAGTTGAATTATCGG GAGTAGAACTTTCAGTTGGGTTGG
NTH1	U44947	Cysteine protease homolog	Proteolysis		IV	Aubert et al., 2006
PsDof5	AB087850	PsDof5 mRNA for DNA binding with one finger 5 protein	Transcription factor		IV				PCR Tm 58°C, CAPS Bsh1236I CATTTCTGCAAAGCTTGCCGTAGG AACTTGAACTAACAGAGCAACCTCC	PCR Tm 58°C, CAPS Bsh1236I CATTTCTGCAAAGCTTGCCGTAGG AACTTGAACTAACAGAGCAACCTCC	Deulvot et al., 2010
AGL20b	AY826729	Flowering related gene	Development	SOC1b	IV		Hecht et al., 2005
Cwi2	Z83339	Cell-wall invertase II	Carbohydrate metabolism		IV	Aubert et al., 2006		PCR Tm 55°C, dCAPS MboI CTGATCTTGTTAACTGGACCCC CATGAAGTATTGTGGTTGATACTG		PCR Tm 55°C, dCAPS MboI CTGATCTTGTTAACTGGACCCC CATGAAGTATTGTGGTTGATACTG	Deulvot et al., 2010
OEE3	AY292531	Oxygen-evolving enhancer protein 3	Energy		IV			PCR Tm 50°C, size difference CACTSRCAATGATGAGTTGACAC GTCACAGACACTTCGACACTATGC	PCR Tm 50°C, size difference CACTSRCAATGATGAGTTGACAC GTCACAGACACTTCGACACTATGC
Vsr	U79958	Vacuolar sorting receptor	Protein processing		IV			PCR Tm 60°C, CAPS SphI TGTCAACGGCGAGATTCGTGG AGCATTCGGATCTCCCATGCAC	PCR Tm 60°C, CAPS SphI TGTCAACGGCGAGATTCGTGG AGCATTCGGATCTCCCATGCAC	PCR Tm 58°C, dCAPS EcoRV GAGTGCTTGAATGAATACCTTGAG CACGACGTTGTAAAACGACAAACTCTTTCCAATAAG
Viola2	CD859115	Violaxanthine de-epoxydase precursor	Secondary metabolism		V		Aubert et al., 2006
PM34like	CD860048/CD860075	Homolog to seed maturation protein PM34	Development		V	Aubert et al., 2006					Deulvot et al., 2010
GAL	A243815	Galactinol synthase	Carbohydrate metabolism		V						Deulvot et al., 2010
Sts1	AJ311087	Stachyose synthase	Carbohydrate metabolism		V				PCR Tm 58°C, CAPs HindIII CAAATGAGTGGTAGACTTCATAGG CAACTTTGACTCCGGTGATACCG	PCR Tm 58°C, CAPs HindIII CAAATGAGTGGTAGACTTCATAGG CAACTTTGACTCCGGTGATACCG	Deulvot et al., 2010
SS	AJ001071	Second sucrose synthase	Carbohydrate metabolism		V	Aubert et al., 2006		PCR 60°C, CAPS HpaII GGGAAAGGGATTTTGCAAC CCATCAACTCACTTTTAACCGG	PCR 60°C, CAPS HpaII GGGAAAGGGATTTTGCAAC CCATCAACTCACTTTTAACCGG		Deulvot et al., 2010
LD	AY826732	Flowering related gene_luminidependens	Development		V	Hecht et al., 2005
Pore	Z73553	Pore protein	Transport		V	Aubert et al., 2006		PCR Tm 66°C, CAPS AluI GCCTCGTAGCAGTTTTTCAGGG CTGATCTTGTTGCTGCAACTGCTCC
Sbe1	X80009	Starch branching enzyme I	Carbohydrate metabolism	r	V				PCR Tm 58°C CAPS Alu 1 TGGTTTTACAGGAAGGGTGGTATG CACGACGTTGTAAAACGACCTGATTCAACTCCAACTGACTGCTC		Deulvot et al., 2010
TFL1a	AY340579	Flowering related gene	Development	DET, determinate	V		Hecht et al., 2005
Tip	AJ243309	Putative tonoplast intrinsic protein	Transport		V	Aubert et al., 2006
Hsp70	CD860439	Heat shock protein	Defense or Stress response		V			PCR Tm 59°C, dCAPs AluI GCCTAAATAGCTCCAAAAACCAGC CACGACGTTGTAAAACGACAAGATTGAGGACACCATTGAGCAAG
Sugtrans	CD859323	Putative sugar transporter	Transport		V	Aubert et al., 2006					Deulvot et al., 2010
PSIAAV1	X68217	Indoleacetic acid-inducible genes	Hormone metabolism or signalling		V	C. Rameau pers comm
PSIAAV4	C. Rameau pers. comm	Indoleacetic acid-inducible genes	Hormone metabolism or signalling		V	C. Rameau pers comm
TE002M14	CD860545	Ribosomal protein L2	Translation		V		Aubert et al., 2006
catAAtrans	CD859399	Cationic amino acid transporter-like protein	Transport	162481	V	Aubert et al., 2006					Deulvot et al., 2010
Tir1	CL_PS_1907.5-PSS10e08.f1	Transcription factor	Transcription factor		V			PCR Tm 57°C, dCAPS BsuRI CACGACGTTGTAAAACGACCGGCTATCACTCTCCGG CCTAAAATGCACCTACAGAGTCC	PCR Tm 57°C, dCAPS TaqI CACGACGTTGTAAAACGACGAACAAGCAGATTGTTATGTGGAAGATCG CCTAAAATGCACCTACAGAGTCC	PCR Tm 57°C, dCAPS TaqI CACGACGTTGTAAAACGACGAACAAGCAGATTGTTATGTGGAAGATCG CCTAAAATGCACCTACAGAGTCC	Deulvot et al., 2010
PSGAPA1	X15190	Glyceraldehyde-3-phosphate dehydrogenase (GAPDH) subunit A gene	Energy		V	Aubert et al., 2006
MitPhos	GH719944	Mitochondrial phosphate transporter	Transport		V			PCR Tm 60°C, CAPS TaqI CTTTGATACGGGTATTGGTTGTGG CACCAAACTTCTTAACAGCCTGC		PCR Tm 60°C, CAPS TaqI CTTTGATACGGGTATTGGTTGTGG CACCAAACTTCTTAACAGCCTGC	Deulvot et al., 2010
CNE007I23	CD859098	Hypothetical protein			V						Deulvot et al., 2010
kdsa	AJ400899/EU270270-308	Kdo-8-phosphate synthase (kdsA)		Pis_Gen_27	V						Deulvot et al., 2010
Tri	AJ414569-77	Trypsin inhibitor gene locus	Protein processing		V		Page et al., 2002
Clv2	J.Stoougaard, pers. com	Clavata2 homolog	Nodulation-Symbiosis		V				PCR Tm 60°C, CAPS HinfI GGCTTATTTGGCCTAGCTGGTC CTGCCTTGATTAGATGGAAGCCTTC
AGL20a	AY826728	Flowering related gene	Development	SOC1a	V		Hecht et al., 2005
DHPS1	Gm-L36436/Pd-U70960	Dihydrodipicolinate synthase	Amino acid metabolism		V		Aubert et al., 2006	PCR Tm 54°C, CAPS PciI GCTGARGGTGTKRTWGTTGGTGG GGYCTVAYRACCCCAAGTTGAGC		PCR Tm 54°C, CAPS PciI GCTGARGGTGTKRTWGTTGGTGG GGYCTVAYRACCCCAAGTTGAGC
Aux1	AB107919	Auxin-response transcription factor	Transcription factor		V					PCR Tm 58°C, dCAPS BseGI CACGACGTTGTAAAACGACAACACTAGAAATATGATTTCATGGAT CCAAGCAGTGTAAGTGGTCATTCC
Viola1	CD859115	Violaxanthine de-epoxydase precursor	Secondary metabolism		V		Aubert et al., 2006
ArfB3	GH720654	Auxin response factor B3	Transcription factor		V			PCR Tm 59°C, CAPS BsuRI CAGGTACTTGACTGCATTGGATGG GTAATATGAAACTTGCATAACAAGG		PCR Tm 59°C, CAPS BsuRI CAGGTACTTGACTGCATTGGATGG GTAATATGAAACTTGCATAACAAGG	Deulvot et al., 2010
Abi3	AB080195	Abscissic-insensitive3	Transcription factor		V	Aubert et al., 2006
Gns2	AJ251646	Beta-1,3-glucanase	Cell wall metabolism		V		Aubert et al., 2006	PCR Tm 58°C, size difference CTCTTCTTGCTGAGGGTATTACCG CGCAGGATTCCAGCATCATAAACCG	PCR Tm 58°C, size difference CTCTTCTTGCTGAGGGTATTACCG CGCAGGATTCCAGCATCATAAACCG	PCR Tm 58°C, size difference CTCTTCTTGCTGAGGGTATTACCG CGCAGGATTCCAGCATCATAAACCG
COLa	AY830921	Flowering related gene_Constans like gene	Transcription factor	COLa1	V				Hecht et al., 2005	Hecht et al., 2005
mtGEN481	Mt-TC97873	Unknown protein		mtmt_GEN_00481_05_1	V			PCR Tm 50°C, size difference CAGTCGTGGGGCTGATTTAT TTCTGCAGGCATAGCAAATG		PCR Tm 50°C, size difference CAGTCGTGGGGCTGATTTAT TTCTGCAGGCATAGCAAATG
Ls	U63652	Ent-kaurene synthase A (LS)	Hormone metabolism or signalling		V	CAPS DraI C. Rameau pers comm
Rbcs	X04333	Ribulose biphosphate carboxylase small subunit	Energy	Rbsc3a, Rbcs4	V	Aubert et al., 2006			PCR Tm 53°C, CAPS DraI TGCTTCTACGGTGCAATCG TGGGCAATGAAACTGATGC	PCR Tm 53°C, CAPS DraI TGCTTCTACGGTGCAATCG TGGGCAATGAAACTGATGC	Deulvot et al., 2010
RNAH	AI974503/BV165647-8	ATP-dependent RNA helicases	Transcriptional regulation		V						Deulvot et al., 2010
mtGEN747	Mt-TC101514	Ras-related protein Rab11C	Cell cycle	mtmt_GEN_00747_01_1	VI			PCR Tm 51°C, size difference ATTGGCGTTGAATTCGCTAC AGCACGGAGATGCTTGAGAT	PCR Tm 51°C, size difference ATTGGCGTTGAATTCGCTAC AGCACGGAGATGCTTGAGAT	PCR Tm 51°C, size difference ATTGGCGTTGAATTCGCTAC AGCACGGAGATGCTTGAGAT
PsDmi1	EF447283	DMI1 protein	Nodulation-Symbiosis	Sym8	VI			PCR Tm 60°C,dCAPS TaqI AACCTCTCCCTCTTCCTCTTCGC CACGACGTTGTAAAACGACGGCACAAAAATAACACATGTGATATC	PCR Tm 60°C,dCAPS TaqI AACCTCTCCCTCTTCCTCTTCGC CACGACGTTGTAAAACGACGGCACAAAAATAACACATGTGATATC		Deulvot et al., 2010
PsDof3	AB087848	DNA binding with one finger 3 protein	Transcription factor		VI			PCR Tm 56°C, CAPS AluI TGGTGTAGAATCAAATAGATGATGG CAAAGTACACTCTTCTCTCACACC		PCR Tm 56°C, CAPS AluI TGGTGTAGAATCAAATAGATGATGG CAAAGTACACTCTTCTCTCACACC	Deulvot et al., 2010
Pl	AY842491	Flowering related gene, Pistillata	Development		VI		Morphological
Gsp	U22971	choroplast glutamine synthetase (GS2 )gene	Amino acid metabolism	GS2	VI		Aubert et al., 2006	PCR Tm55°C, CAPS NlaIII GACGAATAACGGGGAAGTC CTTTGTATCTTTGCTTAGATCTTC		PCR Tm55°C, CAPS NlaIII GACGAATAACGGGGAAGTC CTTTGTATCTTTGCTTAGATCTTC
Akin2	AJ971812	SNF1-related protein kinase regulatory beta ss2	Hormone metabolism or signalling		VI			PCR Tm 60°C, size difference GTGGATGGACGATGGAGGCAC CCTAAAGATTGTTCCACCCGGAGC	PCR Tm 60°C, size difference GTGGATGGACGATGGAGGCAC CCTAAAGATTGTTCCACCCGGAGC
PFK	AA660630/BV165493-6	Pyrophosphate-Dependent Phosphofructokinase Beta Subunit (PFK)	Energy		VI						Deulvot et al., 2010
PsKao2	AF537322	Ent-kaurenoic acid oxidase (KAO2)	Hormone metabolism or signalling		VI	Aubert et al., 2006
Sus3	AJ311496	Sucrose synthase isoform 3 (sus3 gene)	Carbohydrate metabolism		VI		Aubert et al., 2006
PCT	BV165466-7	Cholinephosphate cytidylyltransferase (PCT)	Lipid metabolism		VI						Deulvot et al., 2010
FVE	AY830931	Flowering related gene	Development		VI			PCR Tm 54°C, dCAPS Ssp1 TTTGAGGCTCATAAAGCTGCC TAGCAACCAAATATCATCATTGGG	PCR Tm 54°C, dCAPS Ssp1 TTTGAGGCTCATAAAGCTGCC TAGCAACCAAATATCATCATTGGG		Deulvot et al., 2010
PsDof6	AB087851	DNA binding with one finger 6 protein	Transcription factor		VI				PCR Tm 58°C, dCAPS KpnI CCTCACTACACACGAATTCCGAG CACGACGTTGTAAAACGACCGGCAGCGTTAGATATCGGAGAG	PCR Tm 58°C, dCAPS KpnI CCTCACTACACACGAATTCCGAG CACGACGTTGTAAAACGACCGGCAGCGTTAGATATCGGAGAG	Deulvot et al., 2010
AGO1	EF108450	Argonaute 1 (AGO1)	Transcriptional regulation		VI				PCR Tm 58°C, CAPS Mph103I GGCAATTTTACCAAGTGCTGCTG CACGACGTTGTAAAACGACATTTACAAGGAAGGAAGAGCTCTTATGC		Deulvot et al., 2010
C5DNAmet	AF034419	Cytosine-5 DNA-methyltransferase	Transcriptional regulation		VI			PCR Tm 58°C, size difference TTCTTACTGTTCGTGAATGCGCC GCCCTAATCCTCTAATTGGCGCTC		PCR Tm 58°C, size difference TTCTTACTGTTCGTGAATGCGCC GCCCTAATCCTCTAATTGGCGCTC
Cabb	CD859031	Chorophyll A/B binding protein	Energy	mtmt_GEN_00781_05_1	VI			PCR Tm 58°C, CAPS FokI GAGGTGGATTCTGAAAACTATGGC CTCGGGAATCTCGGACCTGTC	PCR Tm 58°C, null allele GAGGTGGATTCTGAAAACTATGGC CTCGGGAATCTCGGACCTGTC	PCR Tm 58°C, null allele GAGGTGGATTCTGAAAACTATGGC CTCGGGAATCTCGGACCTGTC	Deulvot et al., 2010
RNAhel	PSCC24A19u (IPK Crop EST database)	RNA helicase	Transcriptional regulation		VI	Aubert et al., 2006		PCR Tm 60°C, CAPS AluI GGGTTTGGTAGGTTTGGTAGAGG GCTATCAAAATTGTAGTGGGTGGG		PCR Tm 60°C, CAPS AluI GGGTTTGGTAGGTTTGGTAGAGG GCTATCAAAATTGTAGTGGGTGGG	Deulvot et al., 2010
GA20ox	AF138704/U70471	GA20 oxidase	Hormone metabolism or signalling		VI	Aubert et al., 2006			PCR Tm 56°C, CAPS HaeIII TTAAGARTTTAGAAWGTTGTTTGGC GTTTGAACCCACTACATCTCC
Gbsts2	X88790	Granule-bound starch synthase II	Carbohydrate metabolism	rug5	VI	Aubert et al., 2006			PCR Tm 58°C, CAPS BsuRI GTCGAGGATTTCAACACCGTGG CCCCGTGTACAACAGGAACT	PCR Tm 58°C, CAPS BsuRI GTCGAGGATTTCAACACCGTGG CCCCGTGTACAACAGGAACT
Snrk1	AJ971810	Sucrose non fermenting related kinase	Hormone metabolism or signalling		VI			PCR Tm 60°C, CAPS MboI CATCACCAGCAATGATTTCTAGCTG CACAGAATTGTTCACCATTCCTCC		PCR Tm 60°C, CAPS MboI CATCACCAGCAATGATTTCTAGCTG CACAGAATTGTTCACCATTCCTCC	Deulvot et al., 2010
Hlhrep	GH720889	Basic helix-loop-helix transcription factor	Transcription factor		VI			PCR Tm 62°C, CAPS BcuI CAACACTGTCGATAACAACATGAGG CAACACTGTCGATAACAACATGAGG	PCR Tm 56°C, dCAPS EcoRV CAACACTGTCGATAACAACATGAGG CACGACGTTGTAAAACGACATATTAGTCTTGTTGATGATCAGTGATA	PCR Tm 62°C, CAPS BcuI CAACACTGTCGATAACAACATGAGG CAACACTGTCGATAACAACATGAGG
ThiorPer	GH720733	Thioredoxin-dependent peroxidase	Defense or Stress response		VI						Deulvot et al., 2010
ILH8	I. Lejeune-Hénault, pers. comm.	Similar to Jasmonate ZIM domain-containing protein 3	Hormone metabolism or signalling		VI		CE-SSCP I.Lejeune-Hénaut pers comm
Pin1	AY222857	Transcription factor	Transcription factor		VI			PCR Tm 54°C, dCAPS RsaI GATTTCTACCATGTCATGACAGC CACGACGTTGTAAAACGACGGATTGTTTGAGGCTATGAAATGGTA		PCR Tm 54°C, dCAPS RsaI GATTTCTACCATGTCATGACAGC CACGACGTTGTAAAACGACGGATTGTTTGAGGCTATGAAATGGTA	Deulvot et al., 2010
TNE003F15	CD860878	Hypothetical protein			VI						Deulvot et al., 2010
F4012	AF275639	Cytosolic phosphoglycerate kinase	Energy		VI		CE-SSCP I.Lejeune-Hénaut pers comm				Deulvot et al., 2010
PGK2	CD858627	Phosphoglycerate kinase	Energy		VI		Aubert et al., 2006
Ga2ox	AF101383	Gibberellin 2-beta-hydroxylase	Hormone metabolism or signalling		VI		Aubert et al., 2006		PCR Tm 58°C, size difference CCTTTTGGCTATGGTAACAAACG GCCATTTGCCAAAACTCTATGTC	PCR Tm 58°C, size difference CCTTTTGGCTATGGTAACAAACG GCCATTTGCCAAAACTCTATGTC	Deulvot et al., 2010
ILH9	I. Lejeune-Hénault, pers. comm.	Peroxisomal (S)-2-hydroxy-acid oxidase	Energy		VI		CE-SSCP I.Lejeune-Hénaut pers comm
PPH	AI737531/BV165541-2	Similar to RelA-SpoT	Nucleotide metabolism		VI						Deulvot et al., 2010
PPT2	EF488075	Chloroplast phosphoenolpyruvate/phosphate translocator	Transport		VII						Deulvot et al., 2010
ThaumatinL	CD860773	Thaumatin-like protein	Defense or Stress response		VII		Aubert et al., 2006
FabatinL	CD859908	Fabatin like protein	Storage-like protein		VII	Aubert et al., 2006		PCR Tm 60°C, CAPS TaqI GTTATAACTTGTCATCATGGAGAGG CATATTTTTATAAGACCGTGGCTGG	PCR Tm 60°C, CAPS TaqI GTTATAACTTGTCATCATGGAGAGG CATATTTTTATAAGACCGTGGCTGG		Deulvot et al., 2010
N3Like	PSS15O09	N3 like protein	Nodulation-Symbiosis		VII	Aubert et al., 2006
Nlm	AJ243308	Nodulin26-like major intrinsic protein	Nodulation-Symbiosis	nip-1	VII	Aubert et al., 2006		PCR Tm 58°C, CAPS Sau3AI CTATTGAATGTGATGTTTGCAGGG CTAGTAGAACATAACATGTGGC		PCR Tm 58°C, CAPS Sau3AI CTATTGAATGTGATGTTTGCAGGG CTAGTAGAACATAACATGTGGC
RGA2	AF123701	R-gene analogous	Defense or Stress response		VII	C. Rameau pers comm
Gs3b	U28925	Gutamine synthase 3B	Amino acid metabolism		VII	Aubert et al., 2006		PCR Tm 57°C, size difference CATTAACATTAGTGGCATCAATGG GAGATACCCACAGATGGGCCAAC	PCR Tm 57°C, size difference CATTAACATTAGTGGCATCAATGG GAGATACCCACAGATGGGCCAAC
mtgen0110	Mt-TC101089	Unknown protein		mtmt_GEN_01102_02_1	VII			PCR Tm 50°C, size difference CGTGGACAACAAATTCATGC GCACTTACCGGTCAATGGAT
Htrans	Vf-Z93775	Hexose transporter	Transport		VII	Aubert et al., 2006			PCR Tm 58°C, CAPS ScaI CGATTTATGGAGTTGATAAATGGGG CGCAATTGAAATTGCAACKGCAACC	PCR Tm 58°C, CAPS ScaI CGATTTATGGAGTTGATAAATGGGG CGCAATTGAAATTGCAACKGCAACC	Deulvot et al., 2010
PsDof4	AB087849	PsDof4 mRNA for DNA binding with one finger 4 protein	Transcription factor		VII			PCR Tm 60°C, CAPS PagI CATCAAACAAGACTCAAGGCACC TTAGAACCAGGTTGATCAGTACTCC		PCR Tm 60°C, CAPS PagI CATCAAACAAGACTCAAGGCACC TTAGAACCAGGTTGATCAGTACTCC	Deulvot et al., 2010
Ptrans	X68077	Phosphate translocator	Transport		VII	Aubert et al., 2006		PCR Tm 55°C, CAPS BcuI ACTGAACTCTCATTCAACTGGCTTGGC TGATCGAAAATCCAATGACG		PCR Tm 55°C, CAPS BcuI ACTGAACTCTCATTCAACTGGCTTGGC TGATCGAAAATCCAATGACG	Deulvot et al., 2010
PlCySyn	PSS22E23u (IPK Crop EST database)	Plastidial cysteine synthase	Amino acid metabolism		VII			PCR Tm 59°C, CAPS DraI GGTTATTGGTGTAGAGCCTCTTG TGACCAACATAGTGTGCTCGAGC		PCR Tm 59°C, CAPS DraI GGTTATTGGTGTAGAGCCTCTTG TGACCAACATAGTGTGCTCGAGC	Deulvot et al., 2010
MitCySyn	CD860277	Mitochondrial cysteine synthase	Proteolysis		VII				PCR Tm 60°C, dCAPS MaeI CACGACGTTGTAAAACGACCTCTGTAGACTTAATGG CCAGACAATTCCTGTGTTCCCAC
Selbin	GH719845	Selenium-binding protein			VII						Deulvot et al., 2010
TC100044	Mt-TC100044	Sulphate transporter	Transport		VII			PCR Tm 50°C, CAPS Cla 1 AGGACATTTGCAGCTCTTGGA AGGCCTTGTATTTGCAGGAGT		PCR Tm 50°C, CAPS Cla 1 AGGACATTTGCAGCTCTTGGA AGGCCTTGTATTTGCAGGAGT
ILH11	I. Lejeune-Hénault, pers. comm.	Hypothetical protein			VII		CE-SSCP I.Lejeune-Hénaut pers comm
AF004843	AF004843	Pisum sativum stamina pistilloidia (Stp) mRNA	Development		VII	Aubert et al., 2006
Acetisom	Y17796	Acetohydroxy acid isomeroreductase			VII				PCR Tm 59°C, CAPS BsuRI GATGGCAGGGCTACTAATGTTGC GGGGAAATGCAGGCAGACCCTC	PCR Tm 59°C, CAPS BsuRI GATGGCAGGGCTACTAATGTTGC GGGGAAATGCAGGCAGACCCTC	Deulvot et al., 2010
Myb3	CD860209	DNA-binding Myb-TF graine	Transcription factor		VII			PCR Tm 59°C, CAPS HpaII TCTTCAGAACCAGAACCAGAACC GCCTTTGTAATCCCAAACACCAGC		PCR Tm 59°C, CAPS HpaII TCTTCAGAACCAGAACCAGAACC GCCTTTGTAATCCCAAACACCAGC
SuTMem	PSCC25K24u (IPK Crop EST database)	Sucrose transporter transmembranaire	Transport		VII			PCR Tm 60°C, size difference CAAACGCCCTCGTTACATTCGC TCCTGCTCCCAGTAAATCCTG	PCR Tm 60°C, size difference CAAACGCCCTCGTTACATTCGC TCCTGCTCCCAGTAAATCCTG		Deulvot et al., 2010
NUM1	BV165448-51	Homolog of mammalian nucleolin (NUM1)			VII						Deulvot et al., 2010
ILH10	I. Lejeune-Hénault, pers. comm.	Plastidic aldolase	Carbohydrate metabolism		VII		CE-SSCP I.Lejeune-Hénaut pers comm
Aldo	M97476-7	Aldolase	Carbohydrate metabolism		VII	Aubert et al., 2006	CE-SSCP I.Lejeune-Hénaut pers comm		PCR Tm 65°C, size difference GAGAATTCCCCCTGCTGTCC CAGCATAATACTCAGTAGCACC	PCR Tm 65°C, size difference GAGAATTCCCCCTGCTGTCC CAGCATAATACTCAGTAGCACC	Deulvot et al., 2010
SYM29	AJ495759	Sym29 gene for serine-threonine protein kinase	Nodulation-Symbiosis		VII	Aubert et al., 2006			PCR TM 50°C, dCAPS Bme1390I TAATCTCTAGAATCAGATAAATAACCAG GAAAATATTTCCAATCACTCAACGTG	PCR TM 50°C, dCAPS Bme1390I TAATCTCTAGAATCAGATAAATAACCAG GAAAATATTTCCAATCACTCAACGTG
ClpSer	AJ276507	Clp serine protease	Proteolysis		VII	Aubert et al., 2006			PCR Tm 58°C, size difference GTATTGGAGGAGGATTTTAGGG GCTTATGAGTTTGGAGGGGAGGGG	PCR Tm 58°C, size difference GTATTGGAGGAGGATTTTAGGG GCTTATGAGTTTGGAGGGGAGGGG
SOD9	CAA39819	Superoxyde dismutase	Defense or Stress response		VII		Aubert et al., 2006				Deulvot et al., 2010
PsLAX1	C.Rameau pers. comm	Aux1-like transcription factor	Transcription factor		VII	C. Rameau pers comm
FPA	AY830932	Flowering related gene	Development		VII		Hecht et al., 2005
PsDof2	AB087847	PsDof2 mRNA for DNA binding with one finger 2 protein	Transcription factor		VII			PCR Tm 58°C, dCAPS BamHI CACGACGTTGTAAAACGACGAACAAAAGATCGTCGTCGTCGGGATC GAAAAATCATGTTCATGATCGAACC	PCR Tm 55°C, size difference GAACAAAAGATCGTCGTCGTCGGGATC GACAAACAGATRCAATTAATAGTACG		Deulvot et al., 2010
Pip2	AJ243307	Plasma membrane intrinsic protein 2	Transport		VII	Aubert et al., 2006		PCR Tm 66°C, CAPS HpaII GCCGGTATCTCTGGTATGATACC CAGGAACATGAGAGTCCCTAGCG		PCR Tm 66°C, CAPS HpaII GCCGGTATCTCTGGTATGATACC CAGGAACATGAGAGTCCCTAGCG	Deulvot et al., 2010
eEF1Bb	AY444796	Translational elongation factor	Translation		VII		Aubert et al., 2006
