# Supplementary material for: Translational Genomics in Legumes Allowed Placing In Silico 5460 Unigenes on the Pea Functional Map and Identified Candidate Genes in Pisum sativum L
Source: G3 (Bethesda). 2011 Jul 1;1(2):93–103. doi: 10.1534/g3.111.000349 (PMC3276132; doi:10.1534/g3.111.000349)
Supplement: Supporting Information [file supp_1.2.93_TableS4.xls]

## Sheet: Table S4
Table S4: Segregation distortion in the mapping populations: Chi-square tests for all markers.
LG	Position	Marker	Pop1	Pop2	Pop3	Pop4	Pop5	Pop9	Total
I	0	AA228			0.568182	1.95181	0.4		0.453704
I	0.2	Nin	3.07692		0.683616		0.581395		0.920668
I	4	Agps2		11.929		8.36318	0.0869565	2.22727	8.71975
I	6.5	W19_900	0.352518						0.352518
I	8.2	FBPaldo		1.225					1.225
I	11.4	CNE007J09		3.5122					3.5122
I	16.3	AA121	0.126984	0.641026					0.12766
I	17.7	P11_600	0.352518	0.395062					0.00332226
I	22.5	C20b		0.0243902		7.34783	1.08696		0.83737
I	23.7	K02_800	1.21583						1.21583
I	26.2	P05_1000	0.724638						0.724638
I	27.4	R17_550	1.48485						1.48485
I	30.3	ACCox	1.74419		4.36527	0.283237		5.06897	5.64029
I	31.9	R03_700	0.870504						0.870504
I	43.9	R13_1800		0					0
I	56.9	AA474	0.0687023	0.00645161					0.013986
I	61.2	AC31_3					0.711111		0.711111
I	65	PsAS2	0.507937					3.85714	3.21905
I	67.8	PSIAAV2	0.357664						0.357664
I	69.6	AA155			2.60591	0.241379	0.0456853		0.280265
I	71	G10_1800	1.04348						1.04348
I	71.5	AD04_100	1.85507						1.85507
I	72	E12_800	1.21583						1.21583
I	72.5	AD147	1.25185	0.097561	3.44898	0.26776	0.251282		0.505155
I	73.7	PSU81288	0.352518	0.0559006	7.71429	0.0502793			2.85781
I	75.1	AB119			4.86127	0.00584795	0.219512		1.13386
I	75.4	AA67		0.00636943					0.00636943
I	81.7	mtGEN304				0.808989	0.574713		0.0113636
I	82.7	PSU51918	18.7122						18.7122
I	83.4	G16_1200		2.025					2.025
I	84.7	Lb5_10				0.0117647	0		0.00383142
I	93.6	Rgp	0.352518			1.27119	0.827586	5.94382	5.6114
I	98.3	P11_450	2.63504						2.63504
I	102	AB28	0.0647482	0.0987654		3.38	1.38278		2.72676
I	106.7	Y02_1500		0.320261					0.320261
I	110.1	R11_730	0.00719424	3.98089					1.94595
I	111	ED156	0.847458						0.847458
I	111.5	FENR						0.301205	0.301205
I	111.5	FENR1			0.581395	0.206897	0.568182	0	1.10458
I	115.9	AB56_1				6.04403	1.56098		6.83901
I	119.8	D21	0.00787402	0.0573248	0.00497512	0.125628	0.954802		0.029036
I	123.7	subt						2.17778	2.17778
I	126.9	Peroxid			0.857143				0.857143
I	127.6	V03_2000	0.0298507						0.0298507
I	129.7	ACs1	0.00729927						0.00729927
I	130	AA258		0.101266	0.123153		0.970297		0.044405
I	131.4	Af	0.470588	0.609756		0.0824742	1.1194		0.415827
I	136	Q20_950	0.870504						0.870504
I	136.6	SGR					1.08889		1.08889
I	138.7	AA179		0.609756					0.609756
I	142.8	AC75		0.219512					0.219512
II	0	T03_650	0.182482						0.182482
II	0.8	RNApol2			0.533333				0.533333
II	3.8	BGAL						24.8202	24.8202
II	3.8	Gibbi			23.0411	2.39604	0.211765	24.0455	1.29373
II	4.6	ThiolP	0.463768		29.2069	1.81407	0.0456853	22	3.93818
II	7.7	Vpe			37.4914		0.574713		23.7278
II	8.2	CYSP						17.0899	17.0899
II	10.9	AA473	0.627907	0.751553	24.0941	1.08889	0.0502793		5.48107
II	13.5	COLb		2.5641					2.5641
II	16.3	GCSP						14.0805	14.0805
II	20.8	Peptrans	0.379845						0.379845
II	21.1	AA332	0.352518			0.0232558			0.26045
II	21.6	O2like	1.29008						1.29008
II	24.3	AA18			8.84689	0.236715	0.407035		2.73333
II	25.1	O19_1050	0.352518						0.352518
II	26	AD186_1	0.591241						0.591241
II	27.4	AA238		9.13924	16.2	0.283237			14.1389
II	29.5	AD148	0.00740741	4.52795	23.1702	0.13089	6.36842		19.9764
II	30.8	AB113				0.0434783			0.0434783
II	32.9	ACCox2			11.0769	0.0194175	5.2236		10.8539
II	36.1	AB72		2.025	5.88649	1.07692	0		5.99291
II	37.1	AB109			7.27751	0.019802	0.0808081		2.24795
II	37.9	Gbsts1	0						0
II	39.8	PsDof7			9.09091	2.29885		7.51111	2.62727
II	40.2	PutTip	0		9.49718	2.06286		7.68182	2.02098
II	41.6	X02_700		1.03681					1.03681
II	45.9	P54	0.00775194						0.00775194
II	46.3	Antho		1.19512	5.61165		2.17241		1.27225
II	48.4	AA372_1	0.185185	0.15528	4.0628	0.774194	1.24272		0.698324
II	51.4	TE002D14						1.6	1.6
II	52.4	F3586						2.22727	2.22727
II	54	U06_320	0.0289855						0.0289855
II	55.3	TE002O11		1.39752				0.590361	0.262295
II	55.7	AE13_102	0.264706						0.264706
II	58	AB112			0.699422	0.433628	4.87817		0.349896
II	58.9	AA303	0.0666667	0.617284	4.45545		1		0.116547
II	60.9	Q08_1000	0.0289855						0.0289855
II	61.6	AD83	0.0307692	0.0243902		5.22449	1.13065		0.640058
II	62.1	Cwi1	0.0298507					0.409091	0.0720721
II	63.7	AB33	0.357664		14.5376	4.92821	0.176471		9.31302
II	64.8	AA1			4.18408	0.80198			4.78146
II	65.1	Tfl1c		0.609756				1.11111	0
II	67.2	AA233_2	0.272727						0.272727
II	67.2	AB50_2	0.0656934		4.95506		0.011236		1.14603
II	69.7	D23	0.0294118	1.07643					0.767918
II	72.3	AB100	0	0.617284		5.47236			1.07302
II	75.2	AA233_1	0						0
II	75.2	AA233_1		1.225					1.225
II	76.1	PSIAA45D	0.0656934						0.0656934
II	77.9	TNE003A07						4.44444	4.44444
II	80.7	O07_1000	0.179856	0.4					0.0301003
II	83.6	Cry2		0.025					0.025
II	84.1	MDHc		0.390244					0.390244
II	90.9	PhyA		2.1039					2.1039
II	96.1	TE002D16		0.390244					0.390244
II	110.2	PPIlike		9.4472					9.4472
II	111.8	V12_1150	0.0647482						0.0647482
II	117.2	Y17_1200	0.00719424						0.00719424
II	118.6	AD12_800	0.0289855						0.0289855
II	120.2	CKI1	0.115942						0.115942
II	120.7	Fumarase	0.0289855						0.0289855
II	123.5	AD249	0.0647482						0.0647482
II	126	X03_500	0.352518						0.352518
II	127.4	A06_1280	1.42029						1.42029
II	128.1	GluStrans				0.0532544	2.13609		1.43195
II	138.5	AB149	0.03125	0.025	2.27273	0.363636	0.954802		0.00122399
II	140.8	B12_1200	0.870504						0.870504
II	144.9	H11_600	0.26087						0.26087
II	146.2	NAM			0.28655		0.355556		0.002849
II	148	Sut1	0.179856	0.503106	2.78161	0.0941176	0	0.727273	0.0194647
II	149.1	Gigantea	0.883212			0.0514286	0.00558659		0.344196
II	150.9	C01_580	0.870504	1.225					2.0903
II	154.1	X02_450	0.870504	0.0263158					0.278351
II	155.6	AB88					0.0204082		0.0204082
II	156.6	O01_450	3.26667	0.0552147					1.93289
II	156.8	W18_800	1.61871						1.61871
II	157	pPgm	1.25185		1.19048		1.42365	0.101124	0.525974
II	158.4	AB40	0.470588		2.27273		0.568182		0.00819672
II	161	AA205	0.00740741	0.00613497	3.0578		0.204545		0.55796
II	163.4	Q363			1.11364		0.28		0.139601
II	164.8	E12_490	1.61871	0.503106					1.92
II	167.2	AE02_600	1.85507						1.85507
II	168.1	Z15_1050	3.17266						3.17266
II	177.7	ED252	1.05882						1.05882
II	181.8	leukotr						1.6	1.6
II	189.9	Y02_1200	0.870504	0.320261					0.0547945
II	196.9	AA504		0.153374					0.153374
II	202.1	TE002P07		1.20988					1.20988
II	205.6	cOMT		2.43902					2.43902
III	0	G10_980	1.64234	0.522581					1.9726
III	1.4	Phos4kin			0	1.84091			0.915254
III	7.7	Agpl1		0.935065	0.699422		1.96078	0.294118	0.00649351
III	12.3	Sbe2	3.55882		0.60804		1.28571		0.635294
III	19.5	AA297	4.17391						4.17391
III	21.5	AB25	2.63504	0.503106					2.63087
III	21.9	OPT			0.00571429	0.452514	2.08671		1.3833
III	24	Max4	1.46269	0					0.666667
III	25	EMF1a		0.101266					0.101266
III	26.4	EMF1b		0.0552147					0.0552147
III	27.4	PsAAT1	1.64234		0.367816	0.462857			0.403292
III	29.1	ProteasB					3.02286		3.02286
III	29.5	E16_650	2.07914	0.878049					2.77558
III	30	AB104_2			0.091954	0.211765			0.0116279
III	39.4	AA175		0.390244					0.390244
III	51.3	M		2.80892					2.80892
III	60.9	NIP	1.42029		4.18408		2.82353	4.65116	0.192369
III	63.8	Clp				0.091954	5.42938	4.65116	0.112128
III	64.6	Z03_1500	0.179856	2.46914					2.07641
III	65.1	UNI	0.52459		2.35294	2.24719		4.65116	4.86331
III	67.4	PsAAP2	0.470588			0.505051	5.49143	4.24706	0.16835
III	78	AA107	2.38235	0.222222	6.82105	0.849246			0.0014556
III	80	AB92	0.680672		0.0508475	0.49505	5.61988		0.336323
III	80.2	AD57	0.0656934	0.097561	0.407035	0.174757			0.27762
III	80.8	DiPeptIV	0		0.124378	0.0452261		3.6	1.09032
III	82.3	V17_1400	0.0294118	2.95122					1.92
III	83.6	AA176_2			2.75				2.75
III	87.1	PsAAP1	0.516129			0.452514	1.67052	1.67442	0.0284698
III	87.8	ADH1			2.27273				2.27273
III	95.8	pCHS1	0						0
III	98.1	L13_920	0.00719424	3.06329					1.78114
III	104.2	Agps1		4.96203		0.0439024	0.173077	0.181818	1.27618
III	110.5	E16_550	0.582734	0.0243902					0.39934
III	111.4	AA491		0.0552147	11.2558		0.965714		5.71765
III	112.1	TE002E04		0.219512					0.219512
III	112.5	Q17_740	0.870504	0.308176					0.0536913
III	113.5	R13_1200	0.26087	0.300613					0.00332226
III	114.8	Rfs			0.490196		0.204545		0.0421053
III	116.3	TE002F07		0.0559006					0.0559006
III	118.1	AB44_2			0.101124	1.6			1.25698
III	119.3	PRTS						0.177778	0.177778
III	121	I16_740	0.0647482	2.88235					1.9726
III	125.7	AA278		3.36943	0.00578035	1.11111	0.276836		0.041876
III	127.6	Pip1	0.0697674		0.02	2.85149		1.71429	2.22602
III	128.5	J11_1000	0.179856	0.878049					0.161716
III	129.1	AB77			0.391304	2.21608	0.0486486		0.380711
III	131.7	AE17_200	2.38235						2.38235
III	132.8	TE002L09		14.0488					14.0488
III	149.4	AD141		0.0243902	0.118483	0.18			0.0156522
III	151.1	PSGAPC1	11.5942						11.5942
III	151.7	AB44_3				0.0114943	0.4		0.276836
III	152.5	CE007C20		2.46914					2.46914
III	154.2	CE007J22		0.00621118					0.00621118
III	166.6	AA255_1			0.28				0.28
III	167.9	AA176_1			0.00564972				0.00564972
III	171.7	Y15_1050	0.00719424	0.00621118					0
III	176.9	G10_1000	0.357664	2.07692					2.13311
III	177.9	AA5			0.26776		0.858156		0.0493827
III	180.6	PSAS1	0.6						0.6
III	181.2	T12_1000	0.870504	0.410256					1.22373
III	182.7	M06_1350	0.724638	1.58025					2.25333
III	186.6	AB111			0.13089	0.243781	0		0.254417
III	188.1	AB104_1				0.144509			0.144509
III	189.3	AD73	0.0289855	1.10458	0.399015	0.0784314	0.00512821		0.0100784
III	190.1	Cdk3			0.468208	0.202247			0.641026
III	190.5	AB54	0.0298507		0.142857	0.561798	0.954802		1.35542
III	190.7	AB30	0.0294118	0.222222					0.214765
III	192.2	Gpt		0.724638	0.363636		0.091954	2.33333	0.251748
III	193.9	AA72			0.00558659		0.0114943		0
III	195	AB55_3					0		0
III	195.9	M27			0.0456853		0		0.02267
III	196.3	N01_720	0.0294118	3.64557					2.29932
III	200	Enod12B	0.00813008					3.48193	1.57282
III	202.1	Trans			0.00591716		0.380952	6.20513	0.542169
III	204.6	AD174	0.591241	3.55556	0.515924		1.2549		0.151515
III	207	egl1	2.34783						2.34783
III	209.1	AE20_100	0.352518						0.352518
III	211.5	AA374	3.50725		0.0909091	0.683616			1.71283
III	213.1	PepC	3.50725		0.00487805		0.00518135	2.77778	0.0794165
III	217.8	AB140	3.125	3.025	0.191489	0.185567	0.633508		0.0940767
III	221.5	AB68	1.48485		1.43781	1.1194			0.269663
III	221.8	PGK1		1.79503					1.79503
III	225.3	TE002E09		4.58491					4.58491
III	230.5	TFL1b		4.78049					4.78049
III	231.3	AA355	2.10949	3.88199		0.0784314	1.23077		0.56338
III	238.4	F3153						0.177778	0.177778
III	240.2	AD270	2.34783	2.70552	0.0224719	0.0851064	1.87047		0.297674
III	243.3	PsDof1			0	0.837209		1.98824	1.45012
III	244	AB139			1.11111	1.94253	1.63636		0.456604
III	245.4	AB53	0.591241	1.04969	1.37634	2.17391	0.00606061		1.30732
III	257.2	bfruct		1.69173	0.0520231	0.675978	17.6901	#REF!	23.4057
III	258.8	PSBLOX2	1.04348						1.04348
III	261.6	AB141			2.17778	0.808989	25.0782		19.349
III	263.1	A6	0	0.025					0.0134228
III	264.1	AB64	0.00719424	0.102564	0.176471	1.62	15.1838		7.60633
III	265.1	Le	0.00719424	0.097561	0.970297		24.9231		9.20196
III	268.3	AB85				0.457627	19.3333		12.7892
III	268.3	TE002G22						6.4	6.4
IV	0	AA174			0.011236		0.910112		0.359551
IV	6.2	V12_1600	1.61871	1					2.57597
IV	26.5	L1L			0.457627	0.462857			0.920455
IV	30.3	Gpt2			0.359551	1.25	1.11111	0.181818	0.330275
IV	31.7	NPGAPDH1						1.3908	1.3908
IV	38.6	E13_1010	0.0647482						0.0647482
IV	39.3	FCA		2					2
IV	40	mtGEN113			0.355556		0.28		0.0028169
IV	44.8	AA219			0.0520231	0.129032	0.4		0.00258398
IV	47.2	Elsa	0.484848		0.614213		0.246231		0.272727
IV	48.1	AA430942	0.182482						0.182482
IV	48.7	Sucsyn		2.1039	0.827586		0.827586	5.06897	0.0152801
IV	51.9	pSTL	0.6						0.6
IV	53.5	AA321_1			0.588235				0.588235
IV	56.6	N13_600	1.61871	1.97561					0.029703
IV	59	Ugfgt	0.00854701					5.37778	2.13043
IV	59.2	AD186_2	0.591241	2.43902	0.424084	0.986301	3.13043		1.24574
IV	64	AA386		6.04403		0.264865	1.12644		0.19305
IV	66.4	AB86_2			1.4382		2.01676		0.0252101
IV	68.5	SPS	0.185185		2.76923		0.0232558	1.11111	2.26281
IV	74.1	L19_700	1.61871						1.61871
IV	76.6	U06_900	3.17266						3.17266
IV	79	abcisind						1.89474	1.89474
IV	79	Xyft	0.923664		1.94175		0.596059	3.76744	2.30671
IV	80.5	AB04_900	1.23358						1.23358
IV	81.5	AA285	1.05882		1.94175		0.399015		0.970642
IV	85.3	Tpe4A			1.71006		0.568182		0.142029
IV	93.8	A9		2.80892	1.5291	1.21583	0.675978		0.295181
IV	109.9	NTH1	1.69173						1.69173
IV	114.7	O16_950	1.85507						1.85507
IV	115.4	AD249c		0.0285714					0.0285714
IV	119	AD249a		1.38037					1.38037
IV	119.5	PsDof5				2.38095	2.54913	0.428571	5.19765
IV	119.6	AA255	1.21583		1.08889				0.0031348
IV	121.8	AA92		3.025		12.7358			14.0721
IV	122.1	U08_650	0.883212	3.18421					3.76817
IV	123	R13_1550	1.04348	2.43902					3.39073
IV	125.1	R05_450	0.0666667						0.0666667
IV	129.8	E09_700	0.26087						0.26087
IV	132.2	Q08_950	0	2.48966					1.27562
IV	134.4	AD186_3		1.39752					1.39752
IV	135.9	F08_200		1.81761					1.81761
IV	137.4	AA122	0.883212	3.83436	0.171429	0.326531	11.4059		7.40529
IV	138.5	K16_900	0.352518						0.352518
IV	140.2	P05_600	0.724638						0.724638
IV	142.3	AB18_610	0.582734						0.582734
IV	144.4	A19_630	2.07914						2.07914
IV	145.8	AB50_3				2.84444	1.6		4.35556
IV	147	AB45		0.219512					0.219512
IV	149.5	A08_1250	0.0647482						0.0647482
IV	150.5	AB45_2	0.185185						0.185185
IV	151.5	J14_850	0.179856						0.179856
IV	152.6	AGL20b		6.64935					6.64935
IV	154.7	AD171	0.0697674	1.62025	0.399015	0.32	1.62		0.0404494
IV	156	AC22		0.878049	0.08		1.85128		0.216458
IV	160.1	N14_950		0.503106					0.503106
IV	169.4	S04_750	1.21583	0.742331					0.013245
IV	172.9	U01_1200	0.26087						0.26087
IV	173.3	AA349		0.025	1.55769				0.695652
IV	180.2	Cwi2	2.59712		1.61453		0.00558659	0.910112	1.33788
IV	182.2	AA315	2.38235		1.69006	0.0963855	0.283237		0.891641
IV	184.1	AD61	0.757576	0.4	0.712871	0.705882	2.15054		0.00452489
IV	188.8	AB52			0.0465116		0.177778		0.204545
IV	195.9	N20_550	0.179856						0.179856
IV	201.8	OEE3			0.0224719	0.837209			0.56
IV	204.3	Vsr			0.283237	0.965714	0.595238		0.193798
V	0	Viola2		0.097561					0.097561
V	29.3	PM34like	1					0	0.578947
V	36.6	N01_1500		7.21192					7.21192
V	39.5	cDNA187	1.46269						1.46269
V	43.8	AA81	0.179856	0.308176	1.06522	0.00483092	4.5545		1.28444
V	45.4	GAL						0.294118	0.294118
V	47.3	Sts1				0.00492611	0.091954	0.576471	0.21645
V	48.6	SS	0.463768		2.49153	0.0909091		0.105882	2.25
V	50.8	AB23	0.276923		0.31068	1.21622	0.019802		0.167358
V	53.7	LD	0.0294118						0.0294118
V	54.6	U7_1500	0.870504						0.870504
V	55.3	Pore	0.179856		3.74251				1.30719
V	60.2	AA497		31.6098	0.333333		0.0502793		11.0822
V	61	AD68			0.480769	0.82439	0		0.868637
V	63.1	Sbe1				0.363636		0.0117647	0.187739
V	66.9	TFL1a		4.76471					4.76471
V	67.7	D03_1100	0.870504						0.870504
V	69.4	AB47	1.91045	5.28931	1.07656	0.121951	1.1194		0.110132
V	69.4	Tip	2.71429						2.71429
V	71.5	V07_650	1.61871						1.61871
V	73.5	Y15_200		1.20988					1.20988
V	73.6	Hsp70			0.452514				0.452514
V	73.9	T14_700	1.21583						1.21583
V	83.4	AD02_950	1.21583						1.21583
V	85.7	Sugtrans	3.86131					0.105882	1.8018
V	88.9	AA99	5.32117	1.19512	0.00628931	0.5	0.657895		0.596059
V	92.6	AD158	3.31579		1.20321	3.88119			0.927203
V	95.8	K02_750	1.21583						1.21583
V	96.2	F20_1650	1.25185						1.25185
V	97.5	AA475	0.591241	0.230769					0.767918
V	99.6	AB56_2			0.976879				0.976879
V	102.5	R03_2000	2.59712						2.59712
V	106	S09_1650	1.61871						1.61871
V	108.6	AB130			0.699422	0.202247	4.16571		0.190114
V	110.4	E01_870	0.870504						0.870504
V	111.6	O09_800	2.07914						2.07914
V	112.4	PSIAAV1	1.64234						1.64234
V	112.4	PSIAAV4	1.85507						1.85507
V	119.4	AB83			1.42222	4.61176	0.177778		5.23636
V	124	TE002M14		0.751553					0.751553
V	127.5	catAAtrans	1.14286					0.0487805	0.942308
V	131.6	Tir1			0.827586	2.27273	0.304348	0.780488	1.83642
V	132.4	PSGAPA1	0.0289855						0.0289855
V	132.9	MitPhos			0.147929		0.0232558	0.780488	0.286052
V	133.7	CNE007I23						0.0444444	0.0444444
V	134.6	AD79	0.00729927		0.531915	1.7234			1.42105
V	136.9	kdsa						0.439024	0.439024
V	138.3	Tri		14.0488					14.0488
V	139	AA163_2	0.52459		0.00518135	7.34783	0.241379		1.88828
V	140	V16_1800	0.276923						0.276923
V	141.4	Clv2				5.36872			5.36872
V	142.7	AGL20a		11.4545					11.4545
V	143.6	J14_1500	0.582734						0.582734
V	144.1	AC10_2			0.2	4.45455			1.35955
V	144.4	AE02_160	0.115942						0.115942
V	145.8	DHPS1		11.4845	0.2		0.0232558		4.30604
V	148.8	V17_1700		10.7561					10.7561
V	155	Aux1					0		0
V	162.7	AB146			0.149701	0.457627	2.06286		0.433526
V	164.9	Viola1		0.878049					0.878049
V	165.6	ArfB3			0.683616		1.86207	0.780488	3.16166
V	171.2	AA399		1.97561	5.16114		2.58049		9.44138
V	176.2	Abi3	0.305085						0.305085
V	180.1	AC31_1			0.604938		1		0.00689655
V	180.9	AE11_800	0.00729927						0.00729927
V	181.9	R04_950		0.304348					0.304348
V	182.5	A11_900	0.0647482						0.0647482
V	182.9	AD155			3.2	0.0909091	3.34884		5.12121
V	184.3	Gns2		0.153374	6.62162	1.63277	0.0941176		0.519424
V	185.5	AA176_3			2.68889				2.68889
V	186	AD55	1.05882		1.11364	2.08642	2.91566		6.65653
V	186.8	AB142			1.89888		0.177778		1.61453
V	187.1	AA255_2			1.86207				1.86207
V	188.2	AD175		2.98765	4.92308	0.712871	2.04082		9.63021
V	192.3	AC58		0.153374	0.0898876	1.30058	2.78161		3.07558
V	194.5	COLa		0.0552147		2.03955	6.15254		4.6441
V	197.7	mtGEN481			0.206897		2.54913		2.10086
V	204.8	B20_300	0.870504						0.870504
V	206.2	Ls	0.735294						0.735294
V	208.8	AA460	0.724638	4.27848					0.864865
V	215.9	Rbcs	0.757576			0.0808081	1.45226	0.181818	0.00162075
VI	0	TE002A11		14.913					14.913
VI	5.3	Ga2ox		3.93082		4.31282	0.0816327	0.181818	0.0250784
VI	7.6	Y15_550	0.0647482	4.83951					2.07641
VI	8.3	AC8		2.95122					2.95122
VI	9.4	PGK2		2.24224					2.24224
VI	11.7	F4012		7.51534				0.287356	3.6
VI	18.7	AD160			1.79602	5.33333	0.520833		0.0153846
VI	25.4	AC74		0.222222	1.7109		0.705882		0.0017331
VI	27.3	TNE003F15						0.0120482	0.0120482
VI	28.3	Pin1			2.95531		0.691429	0.301205	0.112128
VI	30.1	TE002K0b5		0.219512					0.219512
VI	32.7	O04_1400	0.00719424						0.00719424
VI	37.1	ThiorPer						0.439024	0.439024
VI	42.4	AC10_1			16.8994	0.675978			5.40782
VI	45.6	AD51	0.0656934	0.222222	8.79191	0.462857	0.202247		4.81091
VI	48.1	Hlhrep			11.0719	0.818182	0		5.85106
VI	53.3	A5			27.5977	1.01198	1.11111		15.0698
VI	54.5	Snrk1			24.422	2.49153	1.35955	1.98824	13.4656
VI	55.4	AA224				0.190476	2.38095		1.01587
VI	56.2	AA200		0	20.8128	0.774194			5.07957
VI	57.4	Gbsts2	0.724638			0.00564972	0.588235		0.909278
VI	63.7	AD159		0		0.19084			0.0859107
VI	70.6	E16_1630	0.00719424	1.97561					1.19142
VI	72.6	AB86_3				0.146199			0.146199
VI	74.4	GA20ox	0.52459			0.0769231			0.506276
VI	74.9	RNAhel	0.492308		27.8409		1.48837	3.6	6.33803
VI	75.5	AD59	0	0.0987654					0.0536913
VI	76.1	Cabb			23.4852	1.61453	5.36872	2.90909	14.6748
VI	77.4	C5DNAmet			20.9302		1.88372		17.686
VI	80.2	AD60		8.39877	19.6122	0.00483092	2.79612		2.98446
VI	83	M16_1300	0.00719424	0.222222					0.162791
VI	84.3	AGO1				0.944134		2.27907	2.75094
VI	86.2	PsDof6				0.283237	2.7191	2.58621	0.447489
VI	88.5	G04_950	0.00719424	0.0263158					0.0309278
VI	94.3	FVE			6.36842	0.091954		0.931034	0.925926
VI	99.3	PCT						1.71429	1.71429
VI	102.4	Sus3		0.00628931					0.00628931
VI	106.7	E11_600	0.00719424						0.00719424
VI	108.8	NW04_950	0.117647						0.117647
VI	114.2	K04_800	0.0647482						0.0647482
VI	114.6	PsKao2	0.648						0.648
VI	116.7	AB55_2			4.66667		5.55491		0.026393
VI	117.7	AD159_2	0.0647482						0.0647482
VI	118.3	PFK						0.550562	0.550562
VI	119.3	AE17_100	0.00719424						0.00719424
VI	120.7	A19_870	0.0647482						0.0647482
VI	121.3	Akin2			10.6879	1.47126			2.10086
VI	122.1	C14_1470	0.352518						0.352518
VI	122.8	B07_1750	0.0647482						0.0647482
VI	125.1	Gsp		0.657895	8.49412		1.15294		2.34959
VI	128.6	AA335	0.185185			4	2.90909		4.1758
VI	131.4	AC17				0.496933	0.691429		1.18343
VI	138.7	Pl		0.0246914					0.0246914
VI	140.1	PsDof3			0.555556		0.452514	1.11111	0.180401
VI	142.3	AB20	0	2.5641	2.15122	7.34783			2.26629
VI	146.3	G09_700		0.649351					0.649351
VI	146.9	AB91			1.38278	5.61165	0.596059		6.22006
VI	152.1	AC76b		0.219512	6.48815	2.17241	11.3791		16.1838
VI	155.6	AC76a		0.0246914					0.0246914
VI	162.7	AA103	0.290323	0.157233		0.584541			0
VI	166.1	PsDmi1			0.206897	2.90909		2.58621	0.0716332
VI	166.6	mtGEN747			2.40964	2.9887	0.308642		0.150943
VII	0	AA456	2.10949	1.19512	0.118483	0.596059	1.36967		0.431965
VII	1.5	D03_1200	1.61871						1.61871
VII	3.5	L17_1050	0.352518						0.352518
VII	3.7	AA61			3.32184	0.182482			2.16071
VII	7.4	AA90	2.34783	0.1	0.128205	0.727273	0.176471		0.00111732
VII	10.3	R04_500	2.07914						2.07914
VII	11.3	J04_900	1.61871	0.0566038					1.08725
VII	15.1	cDNA228	1.50769						1.50769
VII	15.2	AA416		0	0.0222222	2.60947	0.205128		0.610829
VII	17.2	ThaumatinL		0.219512					0.219512
VII	19.3	X16_1650	2.59712						2.59712
VII	21.5	FabatinL	4.5		0.00584795	4.21387		2.17778	0.177936
VII	23.4	AD70			0.0514286	2.54913			1.65517
VII	24.2	N3Like	2.84211						2.84211
VII	27.9	C01_730	2.10949	4.225					0.272727
VII	29	AB133		3.32704	0.00492611	2.88	0.00487805		2.88005
VII	33.4	V03_2400	0.6						0.6
VII	37.3	AA387		3.5122					3.5122
VII	37.9	PPT2						3.76744	3.76744
VII	39.1	AA57		8.30769	3.37838	0.0816327	0.0235294		0.408769
VII	45.4	Nlm	2.71429		0.954802		2.32558		5.60996
VII	55.9	AA19	0.357664	0.780645		0.0434783	2.82353		0.411095
VII	57.4	RGA2	0.357664						0.357664
VII	58.9	AD56	2.20611		0.0456853	0.129534	0.526316		0.507736
VII	60.1	Gs3b	0.117647		0.800948	0.0792079			0.307832
VII	62.4	AD146	0.883212	0.0243902	2.01676	0.204545	2.49153		2.65186
VII	64.2	AB65	1.21583		1.6		0.4		3.01254
VII	69.5	AF004843	6.13869						6.13869
VII	70.7	AD135				0.177778	0.4		0.555556
VII	71.5	mtGEN110			0.00571429		2.5		1.07761
VII	73.5	AB86_1					0.206897		0.206897
VII	75.1	Htrans	0.591241			0.00492611	0.954802	1.16279	0.373134
VII	76.1	B14			3.8984	0.0461538	1.31579		2.75045
VII	76.7	AA160		2.70552	6.4		3.24719		11.2398
VII	78.4	PsDof4			1.61453		1.08889	0.103448	2.59193
VII	79.9	Ptrans	0.757576		1.26733		3.17259	0.011236	1.65161
VII	82.2	PlcSyn			1.12644		0.988304	0.190476	2.24009
VII	83	X17_500	0.179856						0.179856
VII	83.6	D24		6.76398	0.0227273				3.63501
VII	83.8	MitCySyn				0.574713			0.574713
VII	84	Selbin						0.0114943	0.0114943
VII	86.4	TC100044			0.574713		0.9		0.011976
VII	86.7	G12_650	1.61871						1.61871
VII	87.8	TE002L21		9.13924					9.13924
VII	89.7	AB36		10.3714					10.3714
VII	91.5	cDNA136	5.72727						5.72727
VII	99.7	AB12_450	0.115942						0.115942
VII	100.9	Acetisom				2.24719	0.965714	0.952941	0.584475
VII	102.4	C12_500	1.04348						1.04348
VII	103.5	AA317	0.591241		3.34653	5.91787	5.30939		14.0316
VII	104.3	AA07_200		9.94118					9.94118
VII	104.8	N03_500	0.463768						0.463768
VII	107.4	AD237	1.66667						1.66667
VII	110.4	AA505		11.9506	1.11111	0.563218	0.011236		1.57944
VII	111.7	SuTMem			0.307692	1.10837		0.711111	0.449102
VII	112.4	NUM1						1.71429	1.71429
VII	113.8	Myb3			0.457627		0.211765		0.648415
VII	113.8	AD159_4				0.574713			0.574713
VII	113.9	PSLAX1	0.0294118						0.0294118
VII	116.3	B19_1900	0.0647482						0.0647482
VII	117.4	F20_980	0.00719424						0.00719424
VII	117.5	TE002K12		3.64557					3.64557
VII	118.6	Aldo	0.0298507			0.00507614	0.0461538	2.27907	0.653595
VII	120.1	SYM29	1.29008			0.293413	1.61453		0.253669
VII	120.1	F09_1300	0.179856						0.179856
VII	121.5	ClpSer	0.115942			0	0.568182		0.0737705
VII	123.3	AB136		4.225		0.264865	0.336842		1.16822
VII	124.5	AB50_1	0.870504			0.177778	1.6		0.0783699
VII	127.1	SOD9		2.53165				1.71429	0.264463
VII	127.2	AB122				0.18	2.03955		1.65782
VII	132	AB55_1			0.300613	0.225	0.00621118		0
VII	133.6	AD53				0.0454545	0.0454545		0.0909091
VII	133.9	AA206			0.135135	0.270718			0.010929
VII	134.2	AA467_2	0.582734						0.582734
VII	135.7	AB101			0.323232	0.251282	0.13089		0.0273973
VII	138.9	AB90			0.31068	0.00492611	0.00507614		0.105611
VII	140.6	AA176			0.00558659	0.342657	0.177778		0.038835
VII	144.1	AA07_170	0.0647482	0.935065					0.767918
VII	146.3	A8			1.77833	1.10837	0.31068		0.235294
VII	153.6	PsDof2			0.00558659	0.0229885		0.576471	0.0821918
VII	156.4	FPA		15.625					15.625
VII	156.9	PiP2	0.0687023		1.09756		0.1875	1.71429	2.11765
VII	158.7	AB60		9.7561					9.7561
VII	179.8	eEF1Bb		2.46914					2.46914
VII	183.8	X01_420	3.80576						3.80576
	P < 0.05 (χ2(t ) = 3.84)
	P < 0.01 (χ2(t ) = 6.6)
